# Supplementary material for: Exploring the Mutational Landscape of Isolated Congenital Heart Defects: An Exome Sequencing Study Using Cardiac DNA
Source: Genes (Basel). 2022 Jul 7;13(7):1214. doi: 10.3390/genes13071214 (PMC9320903; doi:10.3390/genes13071214)
Supplement: Supplementary file 1 [file genes-13-01214-s001.zip]

Archive with 5 entries (5 files):
- Table S1 Gene panels.xlsx
- Table S2 Heart defects in the probands.xlsx
- Table S3 Mosaic variants.xlsx
- Table S4 High quality de novo and inherited variants.xlsx
- Table S5 Variants of interest per proband.xlsx
