# Supplementary material for: Exploring the Mutational Landscape of Isolated Congenital Heart Defects: An Exome Sequencing Study Using Cardiac DNA
Source: Genes (Basel). 2022 Jul 7;13(7):1214. doi: 10.3390/genes13071214 (PMC9320903; doi:10.3390/genes13071214)
Supplement: Supplementary file 1 [file genes-13-01214-s001.zip › Table S1 Gene panels.xlsx]

## Sheet: Gene content_Doubles removed
#CNV-US	#name	chrom	strand	txStart	txEnd	cdsStart	cdsEnd	name2
CNV-US-1	NM_001135247.1	chr1	-	17300996	17308081	17301414	17304768	MFAP2
CNV-US-1	NM_001136204.3	chr1	-	17733255	17765032	17735585	17765010	RCC2
CNV-US-1	NM_001141974.3	chr1	-	17312452	17338423	17312479	17338233	ATP13A2
CNV-US-1	NM_001271733.1	chr1	-	17081128	17090975	17083726	17090975	MST1L
CNV-US-1	NM_003000.3	chr1	-	17345216	17380527	17345375	17380514	SDHB
CNV-US-1	NM_007365.3	chr1	-	17393255	17445946	17395538	17445866	PADI2
CNV-US-1	NM_012387.3	chr1	+	17634691	17690499	17634717	17690250	PADI4
CNV-US-1	NM_013358.3	chr1	+	17531622	17572502	17531712	17570738	PADI1
CNV-US-1	NM_014675.5	chr1	+	17248425	17299459	17248513	17298941	CROCC
CNV-US-1	NM_016233.2	chr1	+	17575592	17610728	17575632	17609574	PADI3
CNV-US-1	NM_017940.6	chr1	-	16888817	16940059	16890437	16918516	NBPF1
CNV-US-1	NM_207421.4	chr1	+	17698690	17728195	17698740	17727934	PADI6
CNV-US-1	NR_004408.1	chr1	-	16993279	16993443	16993443	16993443	RNU1-3
CNV-US-1	NR_004421.1	chr1	+	17067010	17067174	17067174	17067174	RNU1-4
CNV-US-1	NR_004427.1	chr1	+	17222474	17222638	17222638	17222638	RNU1-2
CNV-US-1	NR_026567.1	chr1	-	17017712	17046652	17046652	17046652	ESPNP
CNV-US-1	NR_026752.1	chr1	-	16944750	16957401	16957401	16957401	CROCCP2
CNV-US-1	NR_027504.1	chr1	+	16972068	16976915	16976915	16976915	MST1P2
CNV-US-1	NR_037446.1	chr1	-	17185443	17185516	17185516	17185516	MIR3675
CNV-US-1	NR_039768.1	chr1	+	17604383	17604470	17604470	17604470	MIR3972
CNV-US-1	NR_135056.1	chr1	-	17215032	17215973	17215973	17215973	LOC105376805
CNV-US-1	NR_135824.1	chr1	-	17083555	17086552	17086552	17086552	LOC102724562
CNV-US-1	NR_148993.1	chr1	+	17516283	17522882	17522882	17522882	LINC02783
CNV-US-1	NR_160658.1	chr1	+	17198720	17200591	17200591	17200591	LOC112267871
CNV-US-10	NM_001242307.1	chr10	-	3179918	3215033	3180222	3214964	PITRM1
CNV-US-10	NM_001323069.2	chr10	+	3109739	3178994	3146023	3178771	PFKP
CNV-US-10	NM_014023.4	chr10	+	1102324	1178312	1118095	1175284	WDR37
CNV-US-10	NM_018702.4	chr10	-	1223252	1779719	1229132	1779344	ADARB2
CNV-US-10	NR_015376.2	chr10	+	1205707	1210612	1210612	1210612	LINC00200
CNV-US-10	NR_033387.2	chr10	+	1568824	1599203	1599203	1599203	ADARB2-AS1
CNV-US-10	NR_038284.1	chr10	+	3183792	3190821	3190821	3190821	PITRM1-AS1
CNV-US-10	NR_038884.1	chr10	-	2342512	2357268	2357268	2357268	LINC00701
CNV-US-10	NR_040253.2	chr10	-	2047666	2056542	2056542	2056542	LINC00700
CNV-US-10	NR_106720.1	chr10	-	2118212	2118283	2118283	2118283	MIR6072
CNV-US-10	NR_132758.2	chr10	+	3176295	3176490	3176490	3176490	SNORD142
CNV-US-10	NR_136146.1	chr10	-	2488446	2543654	2543654	2543654	LINC02645
CNV-US-10	NR_160681.1	chr10	-	3094685	3109125	3109125	3109125	LOC101927824
CNV-US-100	NM_001242809.2	chr6	+	90142870	90343540	90276695	90340723	ANKRD6
CNV-US-100	NM_012115.4	chr6	+	90539598	90584155	90556308	90583528	CASP8AP2
CNV-US-100	NM_014611.3	chr6	-	90352216	90529513	90353723	90529326	MDN1
CNV-US-100	NM_021244.5	chr6	-	90074334	90121992	90077774	90121712	RRAGD
CNV-US-100	NR_028494.2	chr6	-	90341942	90348204	90348204	90348204	LYRM2
CNV-US-100	NR_111915.1	chr6	+	90348250	90399200	90399200	90399200	LOC101929057
CNV-US-101	NM_001170794.1	chr6	-	90636246	91006627	90642126	90718563	BACH2
CNV-US-101	NM_032602.2	chr6	+	90604187	90605839	90604187	90605819	GJA10
CNV-US-101	NM_145331.3	chr6	-	91223297	91296791	91226219	91296602	MAP3K7
CNV-US-101	NR_039671.1	chr6	+	91022460	91022552	91022552	91022552	MIR4464
CNV-US-101	NR_039786.1	chr6	+	92231377	92231455	92231455	92231455	MIR4643
CNV-US-101	NR_104154.1	chr6	-	92338757	92400146	92400146	92400146	CASC6
CNV-US-102	NM_001195037.2	chr6	+	139117247	139225207	139134411	139223764	ECT2L
CNV-US-102	NM_001286612.1	chr6	-	139225151	139309398	139226200	139308819	REPS1
CNV-US-102	NM_006079.5	chr6	-	139692943	139695785	139694268	139695081	CITED2
CNV-US-102	NM_016217.3	chr6	+	139456216	139501939	139456533	139498242	HECA
CNV-US-102	NM_021243.3	chr6	+	139349881	139364439	139355297	139364040	ABRACL
CNV-US-102	NM_153235.4	chr6	-	139561197	139613135	139563662	139610036	TXLNB
CNV-US-102	NR_033919.1	chr6	-	139790131	139795733	139795733	139795733	LINC01625
CNV-US-102	NR_037441.1	chr6	+	140526388	140526463	140526463	140526463	MIR3668
CNV-US-102	NR_038399.2	chr6	+	140092209	140181608	140181608	140181608	FILNC1
CNV-US-102	NR_039675.1	chr6	+	141004950	141005020	141005020	141005020	MIR4465
CNV-US-102	NR_121622.1	chr6	+	140297455	140414858	140414858	140414858	LOC100507477
CNV-US-102	NR_121624.1	chr6	-	140299486	140312398	140312398	140312398	LOC103352541
CNV-US-103	NM_001080378.1	chr6	+	163148163	163736524	163149267	163736019	PACRG
CNV-US-103	NM_004562.3	chr6	-	161768448	163148798	161771130	163148700	PRKN
CNV-US-103	NM_206855.3	chr6	+	163835749	163999624	163836225	163984777	QKI
CNV-US-103	NR_028390.1	chr6	-	163731016	163745505	163745505	163745505	PACRG-AS1
CNV-US-103	NR_033862.1	chr6	-	163759373	163768065	163768065	163768065	DKFZp451B082
CNV-US-103	NR_037593.1	chr6	-	163834096	163834982	163834982	163834982	CAHM
CNV-US-103	NR_110871.1	chr6	-	163464011	163475193	163475193	163475193	PACRG-AS2
CNV-US-103	NR_122120.1	chr6	-	163602676	163613034	163613034	163613034	PACRG-AS3
CNV-US-103	NR_134595.1	chr6	+	161892008	161905077	161905077	161905077	LOC105378098
CNV-US-103	NR_134620.1	chr6	-	164085397	164092516	164092516	164092516	LOC102724152
CNV-US-104	NM_152745.3	chr7	+	8473238	8792591	8475343	8791399	NXPH1
CNV-US-104	NR_002790.3	chr7	+	9673899	9675447	9675447	9675447	PER4
CNV-US-105	NM_001135924.3	chr7	-	12370510	12443491	12370808	12443342	VWDE
CNV-US-105	NM_002489.4	chr7	-	10971569	10979780	10973262	10979684	NDUFA4
CNV-US-105	NM_014660.4	chr7	+	11013498	11149948	11013950	11142125	PHF14
CNV-US-105	NM_015204.3	chr7	-	11409991	11871824	11415420	11871572	THSD7A
CNV-US-105	NM_018374.4	chr7	+	12250919	12282993	12254436	12271601	TMEM106B
CNV-US-105	NR_136261.1	chr7	+	12536054	12580761	12580761	12580761	LOC102725191
CNV-US-106	NM_001134232.2	chr7	+	12250919	12282993	12254436	12271601	TMEM106B
CNV-US-106	NM_015204.3	chr7	-	11409991	11871824	11415420	11871572	THSD7A
CNV-US-106	NR_136261.1	chr7	+	12536054	12580761	12580761	12580761	LOC102725191
CNV-US-106	NR_144534.1	chr7	-	12370510	12443567	12443567	12443567	VWDE
CNV-US-107	NM_000905.4	chr7	+	24323808	24331481	24324859	24331306	NPY
CNV-US-107	NM_001127365.3	chr7	+	23719817	23742269	23719837	23741783	FAM221A
CNV-US-107	NM_001127454.2	chr7	-	24737973	24797558	24738644	24758749	GSDME
CNV-US-107	NM_001282757.1	chr7	-	23544398	23571660	23545177	23556014	TRA2A
CNV-US-107	NM_001303037.2	chr7	+	24613070	24733812	24663286	24727233	MPP6
CNV-US-107	NM_006547.3	chr7	-	23349827	23510110	23351980	23509729	IGF2BP3
CNV-US-107	NM_032944.4	chr7	+	23749837	23872132	23751736	23871985	STK31
CNV-US-107	NM_138446.2	chr7	+	23338957	23351348	23338971	23349162	MALSU1
CNV-US-107	NM_138771.4	chr7	+	23637000	23684327	23650934	23682734	CCDC126
CNV-US-107	NM_145322.2	chr7	-	24836155	24932240	24839801	24932091	OSBPL3
CNV-US-107	NR_002711.3	chr7	-	23624334	23626146	23626146	23626146	CLK2P1
CNV-US-107	NR_026676.1	chr7	+	23530006	23531047	23531047	23531047	RPS2P32
CNV-US-107	NR_145734.1	chr7	+	23436064	23436135	23436135	23436135	SNORD65C
CNV-US-108	NM_002192.4	chr7	-	41724711	41742688	41729247	41739972	INHBA
CNV-US-108	NM_003718.5	chr7	+	39989854	40139179	39990240	40134579	CDK13
CNV-US-108	NM_024728.2	chr7	+	40174574	40900366	40174598	40900078	SUGCT
CNV-US-108	NM_138701.4	chr7	-	40165625	40174221	40172657	40174166	MPLKIP
CNV-US-108	NR_027118.2	chr7	+	41733516	41818976	41818976	41818976	INHBA-AS1
CNV-US-108	NR_110831.1	chr7	-	41004276	41019537	41019537	41019537	LINC01450
CNV-US-108	NR_110832.1	chr7	+	41141201	41173099	41173099	41173099	LINC01449
CNV-US-108	NR_158201.1	chr7	-	39987119	39989018	39989018	39989018	LOC112267983
CNV-US-109	NM_001321251.1	chr7	-	55538300	55594573	55540446	55565383	VOPP1
CNV-US-109	NM_001346897.2	chr7	+	55086709	55270769	55086970	55270458	EGFR
CNV-US-109	NM_018697.3	chr7	+	55433140	55501435	55433718	55499013	LANCL2
CNV-US-109	NR_027340.1	chr7	-	55748766	55755725	55755725	55755725	FKBP9P1
CNV-US-109	NR_047551.1	chr7	-	55247442	55256642	55256642	55256642	EGFR-AS1
CNV-US-109	NR_110040.1	chr7	+	54827005	54872662	54872662	54872662	LOC100996654
CNV-US-109	NR_110426.1	chr7	-	55306128	55323328	55323328	55323328	ELDR
CNV-US-11	NM_001127384.2	chr10	-	67672275	69425443	67680087	69407271	CTNNA3
CNV-US-11	NR_001446.2	chr10	+	66585284	66586634	66586634	66586634	ANXA2P3
CNV-US-11	NR_120647.1	chr10	+	67331182	67526299	67526299	67526299	LINC01515
CNV-US-11	NR_134456.1	chr10	-	66660893	66684276	66684276	66684276	LINC02671
CNV-US-110	NM_001127232.3	chr7	+	69063460	69759225	69064639	69755494	AUTS2
CNV-US-110	NR_148927.1	chr7	-	69059789	69062610	69062610	69062610	CT66
CNV-US-111	NM_000722.4	chr7	-	81575759	82073093	81579707	82072775	CACNA2D1
CNV-US-111	NM_033026.6	chr7	-	82383327	82792200	82387890	82791908	PCLO
CNV-US-111	NR_110077.1	chr7	+	81638492	81659271	81659271	81659271	CACNA2D1-AS1
CNV-US-112	NM_001037126.1	chr7	+	132937822	133168951	132937857	133168798	EXOC4
CNV-US-112	NM_001317177.1	chr7	-	132469622	132766918	132470397	132766697	CHCHD3
CNV-US-112	NM_181775.3	chr7	-	132169520	132333447	132169574	132193452	PLXNA4
CNV-US-112	NR_037427.1	chr7	-	132719619	132719675	132719675	132719675	MIR3654
CNV-US-112	NR_046323.1	chr7	+	132333552	132413528	132413528	132413528	FLJ40288
CNV-US-112	NR_106749.1	chr7	+	132975634	132975742	132975742	132975742	MIR6133
CNV-US-112	NR_133931.1	chr7	-	132783830	132793271	132793271	132793271	LOC105375512
CNV-US-112	NR_134332.1	chr7	+	132443729	132445392	132445392	132445392	LOC100506937
CNV-US-113	NM_001350943.1	chr7	+	152456833	152552464	152498744	152551638	ACTR3B
CNV-US-113	NM_001371468.1	chr7	+	151722758	151819425	151797884	151818762	GALNT11
CNV-US-113	NM_005431.2	chr7	-	152341860	152373226	152345726	152373164	XRCC2
CNV-US-113	NM_016203.4	chr7	-	151253212	151574200	151254286	151573705	PRKAG2
CNV-US-113	NM_145292.4	chr7	+	151653530	151717014	151664331	151716886	GALNTL5
CNV-US-113	NM_170606.3	chr7	-	151832009	152133088	151833916	152132871	KMT2C
CNV-US-113	NR_002935.1	chr7	+	152133979	152140101	152140101	152140101	FABP5P3
CNV-US-113	NR_027387.1	chr7	+	152161208	152162630	152162630	152162630	LINC01003
CNV-US-113	NR_038926.1	chr7	+	151574126	151576308	151576308	151576308	PRKAG2-AS1
CNV-US-114	NM_001164750.2	chr8	-	62413114	62602370	62415917	62602247	ASPH
CNV-US-114	NM_001242644.1	chr8	+	61429468	61536203	61429766	61533328	RAB2A
CNV-US-114	NM_017780.4	chr8	+	61591298	61780587	61653991	61778492	CHD7
CNV-US-114	NM_173519.3	chr8	+	62200528	62414188	62212386	62412101	CLVS1
CNV-US-114	NR_034003.1	chr8	-	61878679	61880307	61880307	61880307	LOC100130298
CNV-US-114	NR_103854.1	chr8	-	61314729	61326377	61326377	61326377	LINC01301
CNV-US-115	NM_000318.3	chr8	-	77892493	77912314	77895496	77896414	PEX2
CNV-US-115	NM_024721.5	chr8	+	77593481	77779517	77616323	77776801	ZFHX4
CNV-US-115	NR_024360.1	chr8	-	77523113	77595510	77595510	77595510	ZFHX4-AS1
CNV-US-115	NR_105006.1	chr8	+	77318888	77436591	77436591	77436591	LINC01111
CNV-US-115	NR_130460.1	chr8	-	77879003	77879086	77879086	77879086	MIR3149
CNV-US-116	NM_001160372.4	chr8	-	140739967	141467843	140743303	141461472	TRAPPC9
CNV-US-116	NM_001282534.2	chr8	-	140629363	140715366	140630500	140715235	KCNK9
CNV-US-116	NR_144431.1	chr8	-	141104992	141110634	141110634	141110634	PEG13
CNV-US-117	NM_001080431.2	chr8	-	142217264	142238673	142221540	142238365	SLC45A4
CNV-US-117	NM_001160372.4	chr8	-	140739967	141467843	140743303	141461472	TRAPPC9
CNV-US-117	NM_001164623.3	chr8	-	141530254	141645732	141542142	141645605	AGO2
CNV-US-117	NM_001352728.2	chr8	-	141667998	142011381	141669564	141900836	PTK2
CNV-US-117	NM_001352891.3	chr8	+	142138687	142153107	142138806	142152418	DENND3
CNV-US-117	NM_017444.6	chr8	+	141521420	141527253	141521598	141525346	CHRAC1
CNV-US-117	NR_029892.1	chr8	-	141742662	141742752	141742752	141742752	MIR151A
CNV-US-118	NM_001130865.2	chr9	+	1050353	1057554	1051613	1055774	DMRT2
CNV-US-118	NM_001256876.2	chr9	+	470290	746106	676972	745235	KANK1
CNV-US-118	NM_001289397.2	chr9	+	2015346	2193620	2029022	2192739	SMARCA2
CNV-US-118	NM_021240.4	chr9	+	976654	991732	977001	991005	DMRT3
CNV-US-118	NM_021951.3	chr9	+	841696	969090	841838	968139	DMRT1
CNV-US-118	NM_203447.3	chr9	+	214864	465259	214976	464219	DOCK8
CNV-US-118	NR_110643.1	chr9	+	1048142	1048641	1048641	1048641	LINC01230
CNV-US-118	NR_160804.1	chr9	-	213456	215750	215750	215750	DOCK8-AS1
CNV-US-119	NM_001130865.2	chr9	+	1050353	1057554	1051613	1055774	DMRT2
CNV-US-119	NM_001256876.2	chr9	+	470290	746106	676972	745235	KANK1
CNV-US-119	NM_001289397.2	chr9	+	2015346	2193620	2029022	2192739	SMARCA2
CNV-US-119	NM_021240.4	chr9	+	976654	991732	977001	991005	DMRT3
CNV-US-119	NM_021951.3	chr9	+	841696	969090	841838	968139	DMRT1
CNV-US-119	NM_203447.3	chr9	+	214864	465259	214976	464219	DOCK8
CNV-US-119	NR_110643.1	chr9	+	1048142	1048641	1048641	1048641	LINC01230
CNV-US-119	NR_160804.1	chr9	-	213456	215750	215750	215750	DOCK8-AS1
CNV-US-12	NM_001370083.1	chr10	+	83634949	84180949	83635096	84179734	NRG3
CNV-US-12	NR_120666.1	chr10	-	83988769	83992676	83992676	83992676	NRG3-AS1
CNV-US-120	NM_000550.3	chr9	+	12693384	12710285	12693996	12709182	TYRP1
CNV-US-120	NM_001282787.1	chr9	-	14081841	14180801	14088195	14150193	NFIB
CNV-US-120	NM_001354121.2	chr9	-	14611068	14693430	14618963	14674338	ZDHHC21
CNV-US-120	NM_001370061.1	chr9	-	14733483	14780429	14737393	14776251	FREM1
CNV-US-120	NM_003829.4	chr9	-	13105702	13279563	13106963	13250314	MPDZ
CNV-US-120	NM_005454.3	chr9	-	14719721	14722731	14720087	14722670	CER1
CNV-US-120	NM_203403.2	chr9	+	12775018	12823059	12775714	12821759	LURAP1L
CNV-US-120	NR_033863.1	chr9	-	13406378	13431328	13431328	13431328	LINC01235
CNV-US-120	NR_038194.1	chr9	+	13927969	13945606	13945606	13945606	LINC00583
CNV-US-120	NR_125775.1	chr9	-	12699998	12814388	12814388	12814388	LURAP1L-AS1
CNV-US-120	NR_132976.1	chr9	-	12972553	12972632	12972632	12972632	SNORD137
CNV-US-121	NM_001001919.1	chr9	-	107288533	107289490	107288533	107289490	OR13C4
CNV-US-121	NM_001001956.1	chr9	-	107379528	107380485	107379528	107380485	OR13C9
CNV-US-121	NM_001001961.1	chr9	-	107298050	107299094	107298050	107299094	OR13C3
CNV-US-121	NM_001004481.1	chr9	-	107366951	107367908	107366951	107367908	OR13C2
CNV-US-121	NM_001004482.1	chr9	-	107360737	107361694	107360737	107361694	OR13C5
CNV-US-121	NM_001004483.1	chr9	+	107331448	107332411	107331448	107332411	OR13C8
CNV-US-121	NM_001004484.1	chr9	+	107456702	107457743	107456702	107457743	OR13D1
CNV-US-121	NM_001004485.1	chr9	+	107266543	107267503	107266543	107267503	OR13F1
CNV-US-121	NM_001265602.1	chr9	+	106856540	106903700	106857665	106901596	SMC2
CNV-US-121	NM_001330731.1	chr9	+	108006885	108200796	108007149	108200576	SLC44A1
CNV-US-121	NM_001340.5	chr9	+	105757614	105780770	105757662	105767960	CYLC2
CNV-US-121	NM_005502.4	chr9	-	107543286	107690436	107546595	107665960	ABCA1
CNV-US-121	NM_015469.3	chr9	+	107509963	107522401	107510073	107521619	NIPSNAP3A
CNV-US-121	NM_018376.4	chr9	+	107526409	107540045	107526521	107535354	NIPSNAP3B
CNV-US-121	NM_019592.7	chr9	+	104296134	104325626	104297705	104324704	RNF20
CNV-US-121	NM_031919.5	chr9	+	108210314	108235601	108210501	108234379	FSD1L
CNV-US-121	NM_133445.3	chr9	-	104331633	104500929	104335455	104500261	GRIN3A
CNV-US-121	NM_147180.4	chr9	-	104353885	104357251	104356690	104357203	PPP3R2
CNV-US-121	NR_103830.1	chr9	+	105281918	105419791	105419791	105419791	LINC00587
CNV-US-121	NR_104269.1	chr9	+	108282104	108289600	108289600	108289600	RALGAPA1P1
CNV-US-121	NR_109803.1	chr9	+	106761989	106762763	106762763	106762763	LOC101928523
CNV-US-121	NR_121578.1	chr9	-	105902809	106087315	106087315	106087315	LINC01492
CNV-US-121	NR_121580.1	chr9	-	106842304	106854755	106854755	106854755	SMC2-AS1
CNV-US-121	NR_135141.1	chr9	+	107032509	107048859	107048859	107048859	LOC105376194
CNV-US-122	NM_001001919.1	chr9	-	107288533	107289490	107288533	107289490	OR13C4
CNV-US-122	NM_001001956.1	chr9	-	107379528	107380485	107379528	107380485	OR13C9
CNV-US-122	NM_001001961.1	chr9	-	107298050	107299094	107298050	107299094	OR13C3
CNV-US-122	NM_001004481.1	chr9	-	107366951	107367908	107366951	107367908	OR13C2
CNV-US-122	NM_001004482.1	chr9	-	107360737	107361694	107360737	107361694	OR13C5
CNV-US-122	NM_001004483.1	chr9	+	107331448	107332411	107331448	107332411	OR13C8
CNV-US-122	NM_001004484.1	chr9	+	107456702	107457743	107456702	107457743	OR13D1
CNV-US-122	NM_001004485.1	chr9	+	107266543	107267503	107266543	107267503	OR13F1
CNV-US-122	NM_001265602.1	chr9	+	106856540	106903700	106857665	106901596	SMC2
CNV-US-122	NM_001330731.1	chr9	+	108006885	108200796	108007149	108200576	SLC44A1
CNV-US-122	NM_001340.5	chr9	+	105757614	105780770	105757662	105767960	CYLC2
CNV-US-122	NM_005502.4	chr9	-	107543286	107690436	107546595	107665960	ABCA1
CNV-US-122	NM_015469.3	chr9	+	107509963	107522401	107510073	107521619	NIPSNAP3A
CNV-US-122	NM_018376.4	chr9	+	107526409	107540045	107526521	107535354	NIPSNAP3B
CNV-US-122	NM_019592.7	chr9	+	104296134	104325626	104297705	104324704	RNF20
CNV-US-122	NM_031919.5	chr9	+	108210314	108235601	108210501	108234379	FSD1L
CNV-US-122	NM_133445.3	chr9	-	104331633	104500929	104335455	104500261	GRIN3A
CNV-US-122	NM_147180.4	chr9	-	104353885	104357251	104356690	104357203	PPP3R2
CNV-US-122	NR_103830.1	chr9	+	105281918	105419791	105419791	105419791	LINC00587
CNV-US-122	NR_104269.1	chr9	+	108282104	108289600	108289600	108289600	RALGAPA1P1
CNV-US-122	NR_109803.1	chr9	+	106761989	106762763	106762763	106762763	LOC101928523
CNV-US-122	NR_121578.1	chr9	-	105902809	106087315	106087315	106087315	LINC01492
CNV-US-122	NR_121580.1	chr9	-	106842304	106854755	106854755	106854755	SMC2-AS1
CNV-US-122	NR_135141.1	chr9	+	107032509	107048859	107048859	107048859	LOC105376194
CNV-US-126	NM_000216.4	chrX	-	8496914	8700178	8501035	8700077	ANOS1
CNV-US-126	NM_001001888.4	chrX	+	8432870	8434551	8433491	8434424	VCX3B
CNV-US-126	NM_001178136.2	chrX	-	6966960	7066194	6968336	7066154	PUDP
CNV-US-126	NM_001282146.1	chrX	-	5808066	6145244	5810857	6069507	NLGN4X
CNV-US-126	NM_001320750.2	chrX	+	7065330	7272851	7109017	7268302	STS
CNV-US-126	NM_004650.3	chrX	-	7866287	7895454	7868726	7894160	PNPLA4
CNV-US-126	NM_013452.2	chrX	+	7810302	7812184	7811244	7812057	VCX
CNV-US-126	NM_016378.3	chrX	-	8137984	8139308	8138072	8138684	VCX2
CNV-US-126	NM_016379.4	chrX	-	6451658	6453159	6451785	6452538	VCX3A
CNV-US-126	NR_030380.1	chrX	+	8095005	8095102	8095102	8095102	MIR651
CNV-US-126	NR_039924.1	chrX	+	7065900	7065978	7065978	7065978	MIR4767
CNV-US-126	NR_039927.1	chrX	-	6301946	6302004	6302004	6302004	MIR4770
CNV-US-126	NR_136577.1	chrX	+	6144398	6148332	6148332	6148332	LOC105373156
CNV-US-127	NM_000216.4	chrX	-	8496914	8700178	8501035	8700077	ANOS1
CNV-US-127	NM_001001888.4	chrX	+	8432870	8434551	8433491	8434424	VCX3B
CNV-US-127	NM_001178136.2	chrX	-	6966960	7066194	6968336	7066154	PUDP
CNV-US-127	NM_001282146.1	chrX	-	5808066	6145244	5810857	6069507	NLGN4X
CNV-US-127	NM_001320750.2	chrX	+	7065330	7272851	7109017	7268302	STS
CNV-US-127	NM_004650.3	chrX	-	7866287	7895454	7868726	7894160	PNPLA4
CNV-US-127	NM_013452.2	chrX	+	7810302	7812184	7811244	7812057	VCX
CNV-US-127	NM_016378.3	chrX	-	8137984	8139308	8138072	8138684	VCX2
CNV-US-127	NM_016379.4	chrX	-	6451658	6453159	6451785	6452538	VCX3A
CNV-US-127	NR_030380.1	chrX	+	8095005	8095102	8095102	8095102	MIR651
CNV-US-127	NR_039924.1	chrX	+	7065900	7065978	7065978	7065978	MIR4767
CNV-US-127	NR_039927.1	chrX	-	6301946	6302004	6302004	6302004	MIR4770
CNV-US-127	NR_136577.1	chrX	+	6144398	6148332	6148332	6148332	LOC105373156
CNV-US-128	NM_000216.4	chrX	-	8496914	8700178	8501035	8700077	ANOS1
CNV-US-128	NM_001001888.4	chrX	+	8432870	8434551	8433491	8434424	VCX3B
CNV-US-128	NM_001178136.2	chrX	-	6966960	7066194	6968336	7066154	PUDP
CNV-US-128	NM_001320750.2	chrX	+	7065330	7272851	7109017	7268302	STS
CNV-US-128	NM_004650.3	chrX	-	7866287	7895454	7868726	7894160	PNPLA4
CNV-US-128	NM_013452.2	chrX	+	7810302	7812184	7811244	7812057	VCX
CNV-US-128	NM_016378.3	chrX	-	8137984	8139308	8138072	8138684	VCX2
CNV-US-128	NR_030380.1	chrX	+	8095005	8095102	8095102	8095102	MIR651
CNV-US-128	NR_039924.1	chrX	+	7065900	7065978	7065978	7065978	MIR4767
CNV-US-129	NM_001037535.2	chrX	+	17755568	17773108	17768073	17771512	SCML1
CNV-US-129	NM_001080975.2	chrX	+	16964780	17171395	16964984	17165604	REPS2
CNV-US-129	NM_001198719.2	chrX	-	16862463	16887986	16863157	16887764	RBBP7
CNV-US-129	NM_001291867.2	chrX	+	17393322	17754114	17393880	17750584	NHS
CNV-US-129	NR_039925.1	chrX	+	17444003	17444077	17444077	17444077	MIR4768
CNV-US-129	NR_046632.1	chrX	-	17570469	17577248	17577248	17577248	NHS-AS1
CNV-US-129	NR_135631.1	chrX	+	17546557	17605281	17605281	17605281	LOC101928389
CNV-US-13	NM_001318328.1	chr10	-	88195012	88281541	88197299	88277826	WAPL
CNV-US-13	NM_001351292.2	chr10	+	86088344	86278273	86130808	86273268	CCSER2
CNV-US-13	NM_001368063.1	chr10	+	88426544	88459807	88428448	88459131	LDB3
CNV-US-13	NM_002921.3	chr10	+	86004808	86018944	86004846	86018395	RGR
CNV-US-13	NM_015613.3	chr10	-	85991275	86001302	85991682	86001195	LRIT1
CNV-US-13	NM_017551.3	chr10	-	87359308	88126552	87362029	88126149	GRID1
CNV-US-13	NM_033282.4	chr10	+	88414303	88426217	88414540	88425508	OPN4
CNV-US-13	NR_029907.1	chr10	-	88024450	88024545	88024545	88024545	MIR346
CNV-US-13	NR_038220.1	chr10	+	86039735	86054415	86054415	86054415	LINC00858
CNV-US-13	NR_038986.1	chr10	+	87337487	87366972	87366972	87366972	GRID1-AS1
CNV-US-13	NR_120667.1	chr10	-	86953176	86958694	86958694	86958694	LINC01519
CNV-US-13	NR_120669.1	chr10	-	87191698	87192528	87192528	87192528	LINC02647
CNV-US-13	NR_120670.1	chr10	+	87192618	87208713	87208713	87208713	LOC101929662
CNV-US-13	NR_120671.1	chr10	+	87209348	87251758	87251758	87251758	LINC01520
CNV-US-130	NM_001001671.3	chrX	-	19378175	19533379	19378866	19533379	MAP3K15
CNV-US-130	NM_001168466.2	chrX	-	20024830	20135025	20028920	20134997	MAP7D2
CNV-US-130	NM_001353895.1	chrX	-	19552082	19851269	19554534	19764544	SH3KBP1
CNV-US-130	NM_001412.4	chrX	-	20142642	20159956	20146423	20159758	EIF1AX
CNV-US-130	NM_198279.3	chrX	-	19930977	19988382	19935422	19988382	BCLAF3
CNV-US-130	NR_023358.1	chrX	-	20154183	20154531	20154531	20154531	SCARNA9L
CNV-US-130	NR_024440.1	chrX	-	20004934	20007897	20007897	20007897	LOC729609
CNV-US-130	NR_037414.1	chrX	-	20035205	20035305	20035305	20035305	MIR23C
CNV-US-130	NR_046592.2	chrX	+	20158085	20158562	20158562	20158562	EIF1AX-AS1
CNV-US-131	NM_001258423.1	chrX	+	21958690	22012955	21958942	22012469	SMS
CNV-US-131	NM_001282754.2	chrX	+	22050442	22269427	22051123	22265985	PHEX
CNV-US-131	NM_152577.3	chrX	+	22291029	22292578	22291108	22292386	CBLL2
CNV-US-131	NM_173495.3	chrX	+	23352965	23422491	23352992	23412302	PTCHD1
CNV-US-131	NM_182699.4	chrX	+	23018076	23021706	23018174	23020070	DDX53
CNV-US-131	NR_046639.1	chrX	-	22180848	22191100	22191100	22191100	PHEX-AS1
CNV-US-131	NR_073010.2	chrX	-	22211121	23311263	23311263	23311263	PTCHD1-AS
CNV-US-132	NM_001177478.2	chrX	-	83572885	83757461	83576896	83724556	HDX
CNV-US-132	NM_001271680.1	chrX	+	83116133	83141708	83116190	83141592	CYLC1
CNV-US-132	NM_001330512.1	chrX	-	83313353	83442943	83319284	83441149	RPS6KA6
CNV-US-132	NM_001367857.2	chrX	-	84347289	84498785	84347396	84363974	SATL1
CNV-US-132	NM_021998.5	chrX	+	84498996	84528363	84502578	84526834	ZNF711
CNV-US-132	NM_024921.4	chrX	-	84532401	84634670	84534426	84634459	POF1B
CNV-US-132	NM_198450.6	chrX	+	84258882	84348321	84258918	84342684	APOOL
CNV-US-132	NR_024062.1	chrX	+	84189156	84189896	84189896	84189896	UBE2DNL
CNV-US-132	NR_031690.1	chrX	-	83480759	83480836	83480836	83480836	MIR548I4
CNV-US-132	NR_110651.1	chrX	+	84465711	84474295	84474295	84474295	LOC101928128
CNV-US-133	NM_001004486.1	chrX	+	130678047	130678974	130678047	130678974	OR13H1
CNV-US-133	NM_001170702.1	chrX	-	131503341	131547603	131513693	131547537	MBNL3
CNV-US-133	NM_001271187.1	chrX	-	131337051	131353508	131348195	131351098	RAP2C
CNV-US-133	NM_001306193.1	chrX	-	131211013	131262048	131211899	131261872	FRMD7
CNV-US-133	NM_001555.5	chrX	-	130407479	130423280	130407769	130420648	IGSF1
CNV-US-133	NM_016542.4	chrX	+	131157329	131209971	131157645	131208187	STK26
CNV-US-133	NM_144967.4	chrX	+	130192319	130223859	130215639	130222759	ARHGAP36
CNV-US-133	NR_110410.1	chrX	+	131352534	131566839	131566839	131566839	RAP2C-AS1
CNV-US-133	NR_126350.1	chrX	-	130150442	130192120	130192120	130192120	LINC01201
CNV-US-133	NR_152876.1	chrX	-	130825552	130964671	130964671	130964671	FIRRE
CNV-US-134	NM_001004486.1	chrX	+	130678047	130678974	130678047	130678974	OR13H1
CNV-US-134	NM_001170702.1	chrX	-	131503341	131547603	131513693	131547537	MBNL3
CNV-US-134	NM_001271187.1	chrX	-	131337051	131353508	131348195	131351098	RAP2C
CNV-US-134	NM_001306193.1	chrX	-	131211013	131262048	131211899	131261872	FRMD7
CNV-US-134	NM_001555.5	chrX	-	130407479	130423280	130407769	130420648	IGSF1
CNV-US-134	NM_016542.4	chrX	+	131157329	131209971	131157645	131208187	STK26
CNV-US-134	NM_144967.4	chrX	+	130192319	130223859	130215639	130222759	ARHGAP36
CNV-US-134	NR_110410.1	chrX	+	131352534	131566839	131566839	131566839	RAP2C-AS1
CNV-US-134	NR_126350.1	chrX	-	130150442	130192120	130192120	130192120	LINC01201
CNV-US-134	NR_152876.1	chrX	-	130825552	130964671	130964671	130964671	FIRRE
CNV-US-135	NM_001010986.3	chrX	-	138808506	138914400	138811058	138914348	ATP11C
CNV-US-135	NM_001013403.3	chrX	-	139037886	139047680	139038054	139047655	CXorf66
CNV-US-135	NM_001139502.2	chrX	-	137696887	137949717	137715010	137939803	FGF13
CNV-US-135	NM_001171876.2	chrX	-	138663928	138790326	138664629	138733903	MCF2
CNV-US-135	NM_001313913.1	chrX	+	138612894	138645617	138612923	138644230	F9
CNV-US-135	NR_028597.1	chrX	+	138528977	138531132	138531132	138531132	SRD5A1P1
CNV-US-135	NR_030230.1	chrX	-	139006306	139006390	139006390	139006390	MIR505
CNV-US-136	NM_000252.2	chrX	+	149737046	149841616	149761076	149840068	MTM1
CNV-US-136	NM_001013845.2	chrX	-	149100414	149106709	149100761	149102092	CXorf40B
CNV-US-136	NM_001166401.1	chrX	+	149009940	149014609	149013046	149014003	MAGEA8
CNV-US-136	NM_001177465.3	chrX	+	149531583	149682443	149613782	149681343	MAMLD1
CNV-US-136	NM_001351114.1	chrX	+	149097803	149099323	149097862	149099323	HSFX4
CNV-US-136	NM_001353993.1	chrX	+	149861434	149933576	149887126	149931202	MTMR1
CNV-US-136	NR_027456.1	chrX	+	149106765	149185018	149185018	149185018	LINC00894
CNV-US-136	NR_031748.1	chrX	+	149396238	149396318	149396318	149396318	MIR2114
CNV-US-136	NR_102703.1	chrX	-	149007562	149025779	149025779	149025779	MAGEA8-AS1
CNV-US-136	NR_109813.1	chrX	+	148958632	149008599	149008599	149008599	LINC00850
CNV-US-14	NM_001030013.1	chr10	+	129347612	129350935	129347632	129350903	NPS
CNV-US-14	NM_001039762.3	chr10	-	128933693	128994855	128936100	128974659	INSYN2A
CNV-US-14	NM_001288973.2	chr10	-	127700959	128077046	127705847	128076714	ADAM12
CNV-US-14	NM_001290223.1	chr10	+	128593977	129250781	128594086	129249691	DOCK1
CNV-US-14	NM_001316676.2	chr10	+	129705366	129884119	129763259	129881170	PTPRE
CNV-US-14	NM_001350921.1	chr10	-	128113565	128359079	128114432	128359049	C10orf90
CNV-US-14	NM_001350939.1	chr10	+	127585103	127698161	127585211	127698007	FANK1
CNV-US-14	NM_002417.5	chr10	-	129894922	129924687	129897453	129923931	MKI67
CNV-US-14	NM_018180.3	chr10	-	127524905	127569861	127525255	127569393	DHX32
CNV-US-14	NM_078469.3	chr10	+	127512114	127531371	127512126	127529928	BCCIP
CNV-US-14	NM_152311.5	chr10	-	129676104	129691205	129676412	129691048	CLRN3
CNV-US-14	NM_207426.3	chr10	+	129535448	129539447	129535537	129537229	FOXI2
CNV-US-14	NR_073453.1	chr10	-	128102437	128110448	128110448	128110448	LINC00601
CNV-US-14	NR_102707.1	chr10	-	127660756	127661842	127661842	127661842	FANK1-AS1
CNV-US-14	NR_136149.1	chr10	-	129855995	129860689	129860689	129860689	AS-PTPRE
CNV-US-14	NR_148989.1	chr10	+	128114498	128149526	128149526	128149526	LOC728158
CNV-US-15	NM_000611.5	chr11	-	33724555	33758025	33731671	33743991	CD59
CNV-US-15	NM_001008391.3	chr11	-	32623625	32816204	32624356	32781789	CCDC73
CNV-US-15	NM_001076786.3	chr11	+	32914356	33001816	32914671	32998020	QSER1
CNV-US-15	NM_001077242.2	chr11	+	33037423	33055128	33037501	33055001	DEPDC7
CNV-US-15	NM_001166692.1	chr11	-	33719653	33722286	33719974	33722286	C11orf91
CNV-US-15	NM_001278163.1	chr11	+	33278217	33378569	33307960	33375114	HIPK3
CNV-US-15	NM_001326.3	chr11	-	33106129	33183026	33106632	33182871	CSTF3
CNV-US-15	NM_012175.4	chr11	-	33762489	33796066	33763453	33796043	FBXO3
CNV-US-15	NM_012194.3	chr11	+	33397653	33695648	33398197	33689700	KIAA1549L
CNV-US-15	NM_018393.4	chr11	+	33061117	33095096	33065319	33094222	TCP11L1
CNV-US-15	NM_024081.6	chr11	+	32851472	32879666	32852075	32875073	PRRG4
CNV-US-15	NR_015451.1	chr11	+	33097695	33101000	33101000	33101000	LINC00294
CNV-US-15	NR_034027.1	chr11	+	33183202	33213144	33213144	33213144	CSTF3-DT
CNV-US-15	NR_120550.1	chr11	+	33796244	33797216	33797216	33797216	FBXO3-DT
CNV-US-16	NM_020929.2	chr11	-	40135748	41481186	40135919	40137842	LRRC4C
CNV-US-17	NM_001001920.2	chr11	+	55321744	55323092	55321944	55322895	OR4C15
CNV-US-17	NM_001001921.1	chr11	+	55797894	55798869	55797894	55798869	OR5AS1
CNV-US-17	NM_001001952.1	chr11	+	55587105	55588047	55587105	55588047	OR5D18
CNV-US-17	NM_001001960.1	chr11	-	55681125	55682058	55681125	55682058	OR5W2
CNV-US-17	NM_001001967.1	chr11	+	55540913	55541858	55540913	55541858	OR5D13
CNV-US-17	NM_001002907.1	chr11	+	56113514	56114474	56113514	56114474	OR8K1
CNV-US-17	NM_001002925.1	chr11	-	56408964	56409915	56408964	56409915	OR5AP2
CNV-US-17	NM_001003750.1	chr11	+	55860783	55861716	55860783	55861716	OR8I2
CNV-US-17	NM_001004058.2	chr11	-	55926869	55927793	55926869	55927793	OR8K5
CNV-US-17	NM_001004059.2	chr11	+	55418379	55419315	55418379	55419315	OR4S2
CNV-US-17	NM_001004064.1	chr11	-	55904246	55905194	55904246	55905194	OR8J3
CNV-US-17	NM_001004124.2	chr11	+	55405833	55406772	55405833	55406772	OR4P4
CNV-US-17	NM_001004700.2	chr11	-	55370829	55371874	55370916	55371849	OR4C11
CNV-US-17	NM_001004701.2	chr11	+	55339603	55340536	55339603	55340536	OR4C16
CNV-US-17	NM_001004704.1	chr11	+	55432642	55433572	55432642	55433572	OR4C6
CNV-US-17	NM_001004730.1	chr11	+	56431161	56432094	56431161	56432094	OR5AR1
CNV-US-17	NM_001004735.1	chr11	+	55563031	55563976	55563031	55563976	OR5D14
CNV-US-17	NM_001004738.2	chr11	+	55578842	55579952	55578942	55579878	OR5L1
CNV-US-17	NM_001004739.1	chr11	+	55594694	55595630	55594694	55595630	OR5L2
CNV-US-17	NM_001004740.1	chr11	-	56380030	56380978	56380030	56380978	OR5M1
CNV-US-17	NM_001004741.1	chr11	-	56344249	56345197	56344249	56345197	OR5M10
CNV-US-17	NM_001004742.2	chr11	-	56236963	56238014	56237049	56237973	OR5M3
CNV-US-17	NM_001004743.1	chr11	-	56229944	56230877	56229944	56230877	OR5M9
CNV-US-17	NM_001004744.1	chr11	-	56184733	56185708	56184733	56185708	OR5R1
CNV-US-17	NM_001004745.1	chr11	+	56043114	56044095	56043114	56044095	OR5T1
CNV-US-17	NM_001004746.1	chr11	-	55999581	56000661	55999581	56000661	OR5T2
CNV-US-17	NM_001004747.1	chr11	+	56019675	56020698	56019675	56020698	OR5T3
CNV-US-17	NM_001005199.1	chr11	-	56057602	56058538	56057602	56058538	OR8H1
CNV-US-17	NM_001005200.1	chr11	+	55872518	55873457	55872518	55873457	OR8H2
CNV-US-17	NM_001005201.1	chr11	+	55889848	55890787	55889848	55890787	OR8H3
CNV-US-17	NM_001005202.1	chr11	+	56085782	56086721	56085782	56086721	OR8K3
CNV-US-17	NM_001005204.1	chr11	+	56143099	56144029	56143099	56144029	OR8U1
CNV-US-17	NM_001005205.2	chr11	+	56127690	56128764	56127722	56128673	OR8J1
CNV-US-17	NM_001005210.4	chr11	+	56949426	56959191	56949496	56954954	LRRC55
CNV-US-17	NM_001005213.1	chr11	+	56467863	56468781	56467863	56468781	OR9G1
CNV-US-17	NM_001005245.1	chr11	-	56309815	56310733	56309815	56310733	OR5M11
CNV-US-17	NM_001005274.1	chr11	+	55110676	55111663	55110676	55111663	OR4A16
CNV-US-17	NM_001005275.1	chr11	+	55135359	55136394	55135359	55136394	OR4A15
CNV-US-17	NM_001005282.1	chr11	-	56257910	56258846	56257910	56258846	OR5M8
CNV-US-17	NM_001005284.1	chr11	-	56510303	56511287	56510303	56511287	OR9G4
CNV-US-17	NM_001005323.1	chr11	+	56756388	56757318	56756388	56757318	OR5AK2
CNV-US-17	NM_001005491.1	chr11	-	55735033	55735939	55735033	55735939	OR10AG1
CNV-US-17	NM_001005492.1	chr11	+	55944093	55945032	55944093	55945032	OR5J2
CNV-US-17	NM_001005496.1	chr11	+	55606227	55607214	55606227	55607214	OR5D16
CNV-US-17	NM_001348230.1	chr11	+	56180072	56181257	56180171	56181159	OR5AL1
CNV-US-17	NM_003697.1	chr11	-	55761156	55762101	55761156	55762101	OR5F1
CNV-US-17	NM_005161.4	chr11	-	57001050	57004927	57003335	57004478	APLNR
CNV-US-17	NM_006637.1	chr11	-	55702931	55703876	55702931	55703876	OR5I1
CNV-US-17	NM_024114.5	chr11	+	55029630	55038590	55029743	55036814	TRIM48
CNV-US-17	NM_032681.4	chr11	+	55650772	55659286	55652904	55659108	TRIM51
CNV-US-17	NM_033396.3	chr11	-	57067115	57092426	57068013	57089359	TNKS1BP1
CNV-US-17	NR_027688.2	chr11	-	55746178	55753881	55753881	55753881	OR7E5P
CNV-US-17	NR_036445.1	chr11	+	56805008	56805935	56805935	56805935	OR5AK4P
CNV-US-17	NR_038174.2	chr11	-	55061178	55065708	55065708	55065708	TRIM51HP
CNV-US-17	NR_106743.1	chr11	+	56511348	56511457	56511457	56511457	MIR6128
CNV-US-17	NR_110137.1	chr11	+	56615953	56645554	56645554	56645554	LINC02735
CNV-US-18	NM_001005285.2	chr11	-	74799736	74807935	74799795	74800758	OR2AT4
CNV-US-18	NM_001039548.2	chr11	-	75133437	75141674	75133623	75141674	KLHL35
CNV-US-18	NM_001098638.2	chr11	+	74459893	74553458	74459925	74547775	RNF169
CNV-US-18	NM_001195528.2	chr11	+	74951818	74954749	74952094	74953243	TPBGL
CNV-US-18	NM_001235.4	chr11	+	75273297	75283856	75277394	75283128	SERPINH1
CNV-US-18	NM_001253891.1	chr11	+	75479777	75512581	75480036	75511553	DGAT2
CNV-US-18	NM_001258210.1	chr11	+	76493356	76509198	76506660	76507722	TSKU
CNV-US-18	NM_001260507.1	chr11	+	75110534	75117957	75115091	75115909	RPS3
CNV-US-18	NM_001300944.2	chr11	+	76156061	76264075	76157982	76261190	EMSY
CNV-US-18	NM_001300955.2	chr11	+	76571961	76737841	76687350	76731371	ACER3
CNV-US-18	NM_001304417.1	chr11	-	74407472	74422412	74407542	74422130	CHRDL2
CNV-US-18	NM_001305225.3	chr11	+	76092366	76101136	76092872	76093505	GVQW3
CNV-US-18	NM_001351168.1	chr11	-	75145684	75236618	75146551	75155519	GDPD5
CNV-US-18	NM_001367863.1	chr11	+	74699688	74721952	74700105	74716669	NEU3
CNV-US-18	NM_001370187.1	chr11	-	76368567	76381791	76370647	76376998	LRRC32
CNV-US-18	NM_003369.4	chr11	+	75526254	75855276	75526452	75852457	UVRAG
CNV-US-18	NM_004041.5	chr11	-	74971165	75062705	74977206	75062651	ARRB1
CNV-US-18	NM_004055.5	chr11	+	76778017	76837201	76795932	76834916	CAPN5
CNV-US-18	NM_004626.3	chr11	-	75897368	75917546	75898108	75917451	WNT11
CNV-US-18	NM_004705.4	chr11	-	76060999	76092176	76061907	76091880	THAP12
CNV-US-18	NM_006591.3	chr11	+	74303626	74354121	74303703	74351811	POLD3
CNV-US-18	NM_007256.5	chr11	+	74862151	74917594	74862426	74915625	SLCO2B1
CNV-US-18	NM_014752.3	chr11	+	74660310	74690078	74660330	74688088	SPCS2
CNV-US-18	NM_025098.4	chr11	+	75428882	75443998	75428933	75442331	MOGAT2
CNV-US-18	NM_033063.1	chr11	-	75297962	75379479	75298103	75379414	MAP6
CNV-US-18	NM_138706.5	chr11	+	76745441	76753020	76750595	76751753	B3GNT6
CNV-US-18	NM_182969.3	chr11	-	74551274	74660136	74554244	74651923	XRRA1
CNV-US-18	NR_000005.1	chr11	+	75111434	75111582	75111582	75111582	SNORD15A
CNV-US-18	NR_000025.1	chr11	+	75115464	75115610	75115610	75115610	SNORD15B
CNV-US-18	NR_024042.1	chr11	-	76391209	76432833	76432833	76432833	GUCY2EP
CNV-US-18	NR_029891.1	chr11	-	75046135	75046230	75046230	75046230	MIR326
CNV-US-18	NR_039845.1	chr11	-	74431312	74431382	74431382	74431382	MIR4696
CNV-US-18	NR_046090.1	chr11	-	75469499	75479692	75479692	75479692	LOC283214
CNV-US-18	NR_120562.1	chr11	-	76493624	76494106	76494106	76494106	LOC101928837
CNV-US-18	NR_144531.1	chr11	-	75524558	75525842	75525842	75525842	UVRAG-DT
CNV-US-18	NR_145823.1	chr11	+	75294240	75305710	75305710	75305710	LOC105369391
CNV-US-19	NM_001256424.2	chr11	-	106544744	106889202	106558274	106888781	GUCY1A2
CNV-US-19	NM_015423.3	chr11	+	105948388	105969422	105948437	105967634	AASDHPPT
CNV-US-19	NM_138775.3	chr11	-	107373452	107436461	107375383	107431619	ALKBH8
CNV-US-19	NM_152434.2	chr11	-	107197070	107328572	107197635	107328542	CWF19L2
CNV-US-19	NR_120552.1	chr11	+	106120745	106133955	106133955	106133955	LOC101928535
CNV-US-19	NR_135099.1	chr11	-	105983185	106002843	106002843	106002843	LINC02719
CNV-US-2	NM_000374.5	chr1	+	45477925	45481247	45477937	45481170	UROD
CNV-US-2	NM_001012.2	chr1	+	45241211	45244451	45241268	45244357	RPS8
CNV-US-2	NM_001013615.3	chr1	+	46669005	46686928	46669098	46685892	LURAP1
CNV-US-2	NM_001013632.3	chr1	-	45271579	45272957	45271674	45272340	TCTEX1D4
CNV-US-2	NM_001048172.1	chr1	-	45794913	45805787	45794977	45800177	MUTYH
CNV-US-2	NM_001114938.3	chr1	-	46085715	46089726	46085946	46089581	CCDC17
CNV-US-2	NM_001136537.1	chr1	+	45274153	45279801	45274492	45279444	BTBD19
CNV-US-2	NM_001145349.1	chr1	-	46159995	46216485	46160089	46212083	IPP
CNV-US-2	NM_001166292.1	chr1	-	45285515	45308616	45286360	45308604	PTCH2
CNV-US-2	NM_001195193.1	chr1	+	46049659	46084578	46049818	46083813	NASP
CNV-US-2	NM_001202413.1	chr1	+	46016454	46035723	46027466	46035628	AKR1A1
CNV-US-2	NM_001202431.1	chr1	-	45976706	45988562	45977000	45984715	PRDX1
CNV-US-2	NM_001243766.1	chr1	-	46654352	46685977	46654390	46663493	POMGNT1
CNV-US-2	NM_001261418.1	chr1	-	45316193	45452394	45316671	45446840	EIF2B3
CNV-US-2	NM_001297566.2	chr1	+	46769369	46782448	46769438	46782256	UQCRH
CNV-US-2	NM_001297655.2	chr1	+	45205508	45233439	45205604	45232851	KIF2C
CNV-US-2	NM_001303427.2	chr1	-	46505811	46642160	46509344	46642143	LOC110117498-PIK3R3
CNV-US-2	NM_001324320.1	chr1	+	46269278	46501796	46269567	46501738	MAST2
CNV-US-2	NM_001328651.1	chr1	-	46505811	46596345	46509344	46546396	PIK3R3
CNV-US-2	NM_001328655.2	chr1	-	46641157	46642160	46641257	46642143	P3R3URF
CNV-US-2	NM_001358407.2	chr1	-	45959537	45965745	45960730	45965281	CCDC163
CNV-US-2	NM_001370766.1	chr1	+	46713359	46744145	46726461	46743954	RAD54L
CNV-US-2	NM_004073.4	chr1	+	45266048	45271662	45266135	45271350	PLK3
CNV-US-2	NM_005727.4	chr1	+	46640758	46651634	46646779	46651205	TSPAN1
CNV-US-2	NM_006369.4	chr1	-	46744071	46769038	46744536	46768994	LRRC41
CNV-US-2	NM_007170.3	chr1	-	45809554	45956835	45810511	45923457	TESK2
CNV-US-2	NM_015506.3	chr1	+	45965971	45979054	45966004	45974887	MMACHC
CNV-US-2	NM_016486.4	chr1	+	46153852	46160108	46156740	46159577	TMEM69
CNV-US-2	NM_020883.2	chr1	-	45482070	45672277	45484125	45672022	ZSWIM5
CNV-US-2	NM_021639.5	chr1	-	46092975	46152205	46093927	46124759	GPBP1L1
CNV-US-2	NM_024602.6	chr1	-	45468219	45476996	45469163	45476929	HECTD3
CNV-US-2	NM_025077.4	chr1	+	45805841	45809645	45805924	45809374	TOE1
CNV-US-2	NM_032756.3	chr1	+	45792566	45794351	45792820	45793936	HPDL
CNV-US-2	NM_153274.3	chr1	-	45249256	45253842	45249881	45253377	BEST4
CNV-US-2	NM_199044.3	chr1	+	46805848	46830824	46806498	46827518	NSUN4
CNV-US-2	NR_000015.2	chr1	+	45241536	45241610	45241610	45241610	SNORD55
CNV-US-2	NR_000024.2	chr1	+	45242163	45242261	45242261	45242261	SNORD46
CNV-US-2	NR_001456.1	chr1	+	45243513	45243584	45243584	45243584	SNORD38A
CNV-US-2	NR_001457.1	chr1	+	45244061	45244130	45244130	45244130	SNORD38B
CNV-US-2	NR_024270.1	chr1	+	45769581	45771291	45771291	45771291	LINC01144
CNV-US-2	NR_026768.1	chr1	-	46111443	46112357	46112357	46112357	RPS15AP10
CNV-US-2	NR_125987.1	chr1	+	46599042	46604753	46604753	46604753	LOC101929626
CNV-US-2	NR_145793.1	chr1	+	45227706	45227779	45227779	45227779	SNORD160
CNV-US-20	NM_001329201.1	chr12	+	21507893	21532914	21526285	21531360	IAPP
CNV-US-20	NM_001350913.2	chr12	+	21590588	21624184	21613985	21621688	PYROXD1
CNV-US-20	NM_006446.5	chr12	+	21284127	21392730	21294508	21392123	SLCO1B1
CNV-US-20	NM_016072.5	chr12	+	21654722	21671342	21654857	21668641	GOLT1B
CNV-US-20	NM_030572.4	chr12	+	21679229	21685881	21679406	21684129	SPX
CNV-US-20	NM_032941.2	chr12	-	21621843	21654603	21623127	21652504	RECQL
CNV-US-20	NM_134431.3	chr12	-	21417533	21548371	21422481	21487581	SLCO1A2
CNV-US-21	NM_001135805.2	chr12	+	79257761	79845788	79611299	79842904	SYT1
CNV-US-21	NM_014903.6	chr12	+	78224673	78606790	78225241	78604297	NAV3
CNV-US-21	NM_203394.3	chr12	-	77415030	77459349	77417794	77458415	E2F7
CNV-US-21	NR_135021.1	chr12	-	78720459	78753526	78753526	78753526	LINC02424
CNV-US-22	NM_001009894.3	chr12	+	88429312	88443937	88429425	88442199	C12orf29
CNV-US-22	NM_152589.3	chr12	-	88373811	88423178	88374107	88420739	C12orf50
CNV-US-22	NR_033410.1	chr12	-	88176661	88178488	88178488	88178488	MKRN9P
CNV-US-22	NR_135020.1	chr12	+	87724515	87726098	87726098	87726098	LOC105369879
CNV-US-22	NR_149056.1	chr12	+	88162588	88199526	88199526	88199526	LINC02258
CNV-US-23	NM_001370368.2	chr13	-	64406493	64407186	64406796	64407126	LOC647264
CNV-US-23	NM_022843.3	chr13	-	61983817	61989655	61985375	61989291	PCDH20
CNV-US-23	NM_030794.2	chr13	+	60970590	61148013	61034600	61141775	TDRD3
CNV-US-23	NR_002171.2	chr13	+	64311567	64316701	64316701	64316701	OR7E156P
CNV-US-23	NR_036128.1	chr13	-	61773931	61774014	61774014	61774014	MIR3169
CNV-US-23	NR_046995.1	chr13	-	62577657	62603681	62603681	62603681	LINC00358
CNV-US-23	NR_047003.1	chr13	+	61247088	61269940	61269940	61269940	LINC00378
CNV-US-23	NR_047011.1	chr13	-	64241814	64312151	64312151	64312151	LINC00395
CNV-US-23	NR_047029.1	chr13	-	63246417	63370825	63370825	63370825	LINC00448
CNV-US-23	NR_047038.1	chr13	+	62897789	62902980	62902980	62902980	LINC00459
CNV-US-23	NR_125787.1	chr13	+	62786414	62824084	62824084	62824084	LINC01075
CNV-US-23	NR_126409.1	chr13	-	63757233	63902227	63902227	63902227	LINC00376
CNV-US-23	NR_130763.1	chr13	-	64402972	64418258	64418258	64418258	LOC102723968
CNV-US-23	NR_134946.1	chr13	-	61998821	62002079	62002079	62002079	LINC02339
CNV-US-23	NR_149075.1	chr13	+	62895437	62896531	62896531	62896531	LINC01074
CNV-US-24	NM_001304430.2	chr13	-	95226307	95248406	95227035	95246151	TGDS
CNV-US-24	NM_001922.5	chr13	-	95089064	95131936	95092151	95131509	DCT
CNV-US-24	NM_004466.6	chr13	+	92050874	93519490	92051300	93518692	GPC5
CNV-US-24	NM_005708.5	chr13	+	93879059	95060274	93879709	95055471	GPC6
CNV-US-24	NR_046520.1	chr13	-	93353641	93373867	93373867	93373867	GPC5-AS1
CNV-US-24	NR_046535.1	chr13	-	94806446	94840245	94840245	94840245	GPC6-AS1
CNV-US-24	NR_046536.1	chr13	-	94470676	94510726	94510726	94510726	GPC6-AS2
CNV-US-24	NR_049840.1	chr13	+	93142415	93142473	93142473	93142473	MIR548AS
CNV-US-24	NR_120382.1	chr13	-	92992046	93004460	93004460	93004460	GPC5-AS2
CNV-US-24	NR_126360.1	chr13	+	93697593	93710179	93710179	93710179	LINC00363
CNV-US-25	NM_000820.4	chr13	-	114523521	114567049	114523836	114566893	GAS6
CNV-US-25	NM_001164145.3	chr13	+	115079977	115092797	115089317	115091756	CHAMP1
CNV-US-25	NM_001365455.2	chr13	-	114743218	114743487	114743218	114743408	C13orf46
CNV-US-25	NM_002929.3	chr13	+	114321533	114440709	114321701	114438336	GRK1
CNV-US-25	NM_003903.4	chr13	+	115000319	115038198	115000559	115037918	CDC16
CNV-US-25	NM_007368.4	chr13	-	114747193	114898098	114748757	114897964	RASA3
CNV-US-25	NM_023011.4	chr13	+	115047075	115071292	115047114	115070392	UPF3A
CNV-US-25	NM_182614.4	chr13	+	114462198	114519968	114462242	114514876	TMEM255B
CNV-US-25	NR_028064.1	chr13	-	114451483	114454062	114454062	114454062	LINC00552
CNV-US-25	NR_039724.1	chr13	+	115039302	115039383	115039383	115039383	MIR4502
CNV-US-25	NR_044993.1	chr13	+	114567149	114569805	114569805	114569805	GAS6-DT
CNV-US-25	NR_044995.2	chr13	+	114518582	114545814	114545814	114545814	GAS6-AS1
CNV-US-25	NR_047035.1	chr13	-	114581600	114586459	114586459	114586459	LINC00454
CNV-US-25	NR_047495.1	chr13	-	114629486	114631964	114631964	114631964	LINC00565
CNV-US-25	NR_049839.1	chr13	+	115009979	115010036	115010036	115010036	MIR548AR
CNV-US-25	NR_126391.1	chr13	-	115095231	115099423	115099423	115099423	LINC01054
CNV-US-25	NR_164112.1	chr13	+	114598075	114624290	114624290	114624290	LINC00452
CNV-US-26	NM_001001912.2	chr14	+	22133296	22134238	22133296	22134238	OR4E2
CNV-US-26	NM_001004731.3	chr14	-	21623023	21624222	21623095	21624031	OR5AU1
CNV-US-26	NM_001005465.1	chr14	-	22037933	22038875	22037933	22038875	OR10G3
CNV-US-26	NM_001005466.2	chr14	-	22101991	22103096	22102065	22102998	OR10G2
CNV-US-26	NM_001099780.2	chr14	+	23511420	23513269	23511434	23512337	PSMB11
CNV-US-26	NM_001102454.1	chr14	-	21558204	21572863	21558694	21561750	ZNF219
CNV-US-26	NM_001126106.2	chr14	-	23242430	23289020	23242818	23282607	SLC7A7
CNV-US-26	NM_001130706.3	chr14	-	23455102	23479352	23456423	23468232	C14orf93
CNV-US-26	NM_001144932.2	chr14	-	23495059	23504354	23495562	23504090	PSMB5
CNV-US-26	NM_001146683.1	chr14	+	21567095	21571883	21569502	21571417	TMEM253
CNV-US-26	NM_001163380.2	chr14	-	21927178	21944833	21929354	21943073	RAB2B
CNV-US-26	NM_001166269.1	chr14	-	23415436	23426351	23415733	23424363	HAUS4
CNV-US-26	NM_001170629.2	chr14	-	21853357	21924282	21853771	21899802	CHD8
CNV-US-26	NM_001282955.2	chr14	-	23389737	23398585	23390112	23398570	PRMT5
CNV-US-26	NM_001308044.2	chr14	-	23362412	23388358	23370938	23374607	RBM23
CNV-US-26	NM_001317107.1	chr14	-	22138124	22139232	22138200	22139150	OR4E1
CNV-US-26	NM_001344.4	chr14	-	23033806	23058130	23044002	23058063	DAD1
CNV-US-26	NM_001348233.1	chr14	-	23102470	23103749	23102672	23103716	OR6J1
CNV-US-26	NM_001364564.1	chr14	-	21989230	21994480	21990837	21994261	SALL2
CNV-US-26	NM_004500.3	chr14	-	21677294	21737638	21679381	21702352	HNRNPC
CNV-US-26	NM_004995.4	chr14	+	23305793	23316967	23306026	23315248	MMP14
CNV-US-26	NM_005015.5	chr14	+	23235896	23242251	23235910	23240767	OXA1L
CNV-US-26	NM_007192.4	chr14	-	21819634	21852178	21820831	21852086	SUPT16H
CNV-US-26	NM_014045.5	chr14	+	23340948	23350922	23341512	23346736	LRP10
CNV-US-26	NM_014828.4	chr14	+	21945353	21967314	21945437	21964764	TOX4
CNV-US-26	NM_019852.5	chr14	-	21966281	21979482	21966401	21979365	METTL3
CNV-US-26	NM_020366.3	chr14	+	21756135	21819460	21756135	21819375	RPGRIP1
CNV-US-26	NM_022060.2	chr14	+	23067146	23081265	23067215	23079854	ABHD4
CNV-US-26	NM_022478.3	chr14	-	23516269	23526747	23517188	23524942	CDH24
CNV-US-26	NM_032876.6	chr14	-	23440385	23451760	23442651	23451475	AJUBA
CNV-US-26	NM_173527.3	chr14	+	23352430	23356887	23352496	23356118	REM2
CNV-US-26	NM_178336.3	chr14	+	23299095	23304246	23299121	23303530	MRPL52
CNV-US-26	NR_002916.2	chr14	-	21865451	21865560	21865560	21865560	SNORD8
CNV-US-26	NR_003029.2	chr14	-	21860309	21860412	21860412	21860412	SNORD9
CNV-US-26	NR_038970.1	chr14	-	21668237	21673662	21673662	21673662	LINC00641
CNV-US-26	NR_039856.1	chr14	-	23426158	23426238	23426238	23426238	MIR4707
CNV-US-26	NR_110002.1	chr14	+	23398817	23423901	23423901	23423901	LOC101926933
CNV-US-26	NR_120600.1	chr14	+	23388664	23392616	23392616	23392616	PRMT5-AS1
CNV-US-26	NR_146543.1	chr14	-	23025204	23025956	23025956	23025956	LINC02332
CNV-US-26	NR_148362.1	chr14	-	22847807	22901745	22901745	22901745	LOC105370401
CNV-US-27	NR_148992.1	chr14	-	27791031	28142427	28142427	28142427	LOC728755
CNV-US-28	NM_001079519.1	chr14	+	35514112	35552589	35515738	35550434	FAM177A1
CNV-US-28	NM_001146282.1	chr14	+	35452103	35498773	35465970	35498358	SRP54
CNV-US-28	NM_001256681.1	chr14	+	35591757	35743284	35596766	35742772	PRORP
CNV-US-28	NM_001282234.1	chr14	+	35747763	35786685	35747905	35786512	PSMA6
CNV-US-28	NM_001305155.1	chr14	-	35554672	35591748	35554795	35579098	PPP2R3C
CNV-US-28	NM_001346246.2	chr14	-	36007561	36278501	36008747	36278041	RALGAPA1
CNV-US-28	NM_020529.2	chr14	-	35870715	35873960	35871218	35873850	NFKBIA
CNV-US-28	NM_021249.5	chr14	-	35030298	35099354	35032327	35074845	SNX6
CNV-US-28	NM_032352.4	chr14	+	36295543	36341169	36295722	36339683	BRMS1L
CNV-US-28	NM_032594.4	chr14	+	36003369	36006260	36003458	36005159	INSM2
CNV-US-28	NM_138638.5	chr14	-	35178318	35183799	35182070	35183746	CFL2
CNV-US-28	NM_182648.2	chr14	-	35221936	35344566	35222713	35343810	BAZ1A
CNV-US-28	NR_002937.2	chr14	+	35409127	35409702	35409702	35409702	IGBP1P1
CNV-US-28	NR_110415.1	chr14	+	35550286	35582336	35582336	35582336	LOC101927178
CNV-US-28	NR_135620.2	chr14	-	36232005	36232137	36232137	36232137	SNORA101B
CNV-US-28	NR_151701.1	chr14	-	35385685	35451772	35451772	35451772	SRP54-AS1
CNV-US-28	NR_160776.1	chr14	+	35343396	35345669	35345669	35345669	LOC112268124
CNV-US-29	NR_109758.1	chr14	+	41423915	41610251	41610251	41610251	LINC02315
CNV-US-3	NM_001184765.1	chr1	-	86812506	86862025	86814432	86852710	ODF2L
CNV-US-3	NM_001206653.1	chr1	+	87170252	87213867	87185275	87208918	SH3GLB1
CNV-US-3	NM_001285.4	chr1	+	86934609	86965942	86934654	86965728	CLCA1
CNV-US-3	NM_001288563.1	chr1	+	85527980	85598821	85537624	85598681	WDR63
CNV-US-3	NM_001330647.2	chr1	-	85391265	85462796	85392367	85431384	MCOLN2
CNV-US-3	NM_001554.5	chr1	+	86046443	86049633	86046667	86048725	CCN1
CNV-US-3	NM_003921.5	chr1	-	85731458	85742315	85733309	85742035	BCL10
CNV-US-3	NM_006536.7	chr1	+	86889853	86922236	86889930	86921210	CLCA2
CNV-US-3	NM_012128.4	chr1	+	87012760	87046437	87012802	87046028	CLCA4
CNV-US-3	NM_012137.4	chr1	-	85784167	85930842	85787134	85930728	DDAH1
CNV-US-3	NM_017953.4	chr1	-	86115099	86174116	86119740	86173967	ZNHIT6
CNV-US-3	NM_018298.11	chr1	-	85483764	85514183	85484805	85511043	MCOLN3
CNV-US-3	NM_032184.2	chr1	-	85622571	85666699	85624432	85666679	SYDE2
CNV-US-3	NM_152890.7	chr1	-	86194915	86622455	86196228	86622079	COL24A1
CNV-US-3	NM_198077.4	chr1	-	85715635	85725345	85718311	85725316	C1orf52
CNV-US-3	NR_024604.1	chr1	+	87099958	87121059	87121059	87121059	CLCA3P
CNV-US-3	NR_039619.1	chr1	+	85599476	85599556	85599556	85599556	MIR4423
CNV-US-3	NR_045484.1	chr1	+	85742040	85743771	85743771	85743771	LOC646626
CNV-US-3	NR_107010.1	chr1	-	86823314	86823370	86823370	86823370	MIR7856
CNV-US-3	NR_135837.1	chr1	-	87036863	87170176	87170176	87170176	CLCA4-AS1
CNV-US-30	NM_	chr14	+	53019553	53104431	53104431	53104431	GPR137C
CNV-US-30	NM_000953.3	chr14	+	52734415	52743442	52734532	52741682	PTGDR
CNV-US-30	NM_000956.4	chr14	+	52781029	52795316	52781266	52794172	PTGER2
CNV-US-30	NM_001130701.2	chr14	+	53196883	53241707	53197192	53237824	STYX
CNV-US-30	NM_001134999.1	chr14	-	53323988	53417815	53325094	53417286	FERMT2
CNV-US-30	NM_001160047.1	chr14	-	52897307	53019301	52899021	53010275	TXNDC16
CNV-US-30	NM_001330173.1	chr14	+	54863585	54886936	54863786	54884991	CDKN3
CNV-US-30	NM_001347912.1	chr14	-	54416453	54423609	54416749	54423538	BMP4
CNV-US-30	NM_001366414.2	chr14	+	53173917	53195308	53177863	53194335	PSMC6
CNV-US-30	NM_005776.3	chr14	-	54890278	54908092	54894531	54908045	CNIH1
CNV-US-30	NM_007361.4	chr14	-	52471526	52535777	52472203	52535712	NID2
CNV-US-30	NM_014584.3	chr14	-	53106632	53162276	53110287	53162199	ERO1A
CNV-US-30	NM_016039.3	chr14	+	52456263	52477412	52456357	52471234	RTRAF
CNV-US-30	NM_030637.3	chr14	-	53503472	53620041	53513485	53619816	DDHD1
CNV-US-30	NM_198066.4	chr14	-	53241910	53258325	53245028	53251368	GNPNAT1
CNV-US-30	NR_049843.1	chr14	-	54415144	54415202	54415202	54415202	MIR5580
CNV-US-30	NR_110062.1	chr14	+	53620071	53624246	53624246	53624246	LOC101927620
CNV-US-31	NM_001001413.3	chr15	+	22736245	22746002	22736336	22744278	GOLGA6L1
CNV-US-31	NM_001004719.2	chr15	+	22368477	22369561	22368575	22369517	OR4M2
CNV-US-31	NM_001005241.3	chr15	+	22382381	22383815	22382472	22383423	OR4N4
CNV-US-31	NM_001008894.2	chr15	-	23004683	23034427	23006220	23021336	NIPA2
CNV-US-31	NM_001142275.1	chr15	-	23043278	23086843	23048828	23062272	NIPA1
CNV-US-31	NM_001324119.2	chr15	+	22892169	23006016	22892176	23003040	CYFIP1
CNV-US-31	NM_001354378.1	chr15	+	22833394	22872783	22833524	22872546	TUBGCP5
CNV-US-31	NR_027407.1	chr15	-	22702284	22715728	22715728	22715728	GOLGA8DP
CNV-US-31	NR_028067.1	chr15	+	22413461	22414398	22414398	22414398	OR4N3P
CNV-US-31	NR_031672.1	chr15	-	22513228	22513280	22513280	22513280	MIR1268A
CNV-US-31	NR_033735.1	chr15	+	22546564	22570831	22570831	22570831	REREP3
CNV-US-31	NR_039732.1	chr15	-	22675147	22675241	22675241	22675241	MIR4509-1
CNV-US-31	NR_040057.1	chr15	-	23094330	23115254	23115254	23115254	LOC283683
CNV-US-31	NR_110480.1	chr15	+	22278030	22383564	22383564	22383564	LOC101927079
CNV-US-31	NR_135666.1	chr15	-	22465805	22466547	22466547	22466547	IGHV1OR15-3
CNV-US-31	NR_135694.1	chr15	-	22448239	22448881	22448881	22448881	IGHV1OR15-1
CNV-US-32	NM_001001413.3	chr15	+	22736245	22746002	22736336	22744278	GOLGA6L1
CNV-US-32	NM_001004719.2	chr15	+	22368477	22369561	22368575	22369517	OR4M2
CNV-US-32	NM_001005241.3	chr15	+	22382381	22383815	22382472	22383423	OR4N4
CNV-US-32	NM_001008894.2	chr15	-	23004683	23034427	23006220	23021336	NIPA2
CNV-US-32	NM_001102610.1	chr15	+	22833394	22872783	22833524	22872546	TUBGCP5
CNV-US-32	NM_001142275.1	chr15	-	23043278	23086843	23048828	23062272	NIPA1
CNV-US-32	NM_001324119.2	chr15	+	22892169	23006016	22892176	23003040	CYFIP1
CNV-US-32	NR_003521.1	chr15	-	23187727	23208357	23208357	23208357	WHAMMP3
CNV-US-32	NR_027407.1	chr15	-	22702284	22715728	22715728	22715728	GOLGA8DP
CNV-US-32	NR_028067.1	chr15	+	22413461	22414398	22414398	22414398	OR4N3P
CNV-US-32	NR_031672.1	chr15	-	22513228	22513280	22513280	22513280	MIR1268A
CNV-US-32	NR_033735.1	chr15	+	22546564	22570831	22570831	22570831	REREP3
CNV-US-32	NR_039732.1	chr15	-	22675147	22675241	22675241	22675241	MIR4509-1
CNV-US-32	NR_040057.1	chr15	-	23094330	23115254	23115254	23115254	LOC283683
CNV-US-32	NR_110480.1	chr15	+	22278030	22383564	22383564	22383564	LOC101927079
CNV-US-32	NR_135666.1	chr15	-	22465805	22466547	22466547	22466547	IGHV1OR15-3
CNV-US-32	NR_135694.1	chr15	-	22448239	22448881	22448881	22448881	IGHV1OR15-1
CNV-US-33	NM_001001413.3	chr15	+	22736245	22746002	22736336	22744278	GOLGA6L1
CNV-US-33	NM_001004719.2	chr15	+	22368477	22369561	22368575	22369517	OR4M2
CNV-US-33	NM_001005241.3	chr15	+	22382381	22383815	22382472	22383423	OR4N4
CNV-US-33	NM_001008894.2	chr15	-	23004683	23034427	23006220	23021336	NIPA2
CNV-US-33	NM_001142275.1	chr15	-	23043278	23086843	23048828	23062272	NIPA1
CNV-US-33	NM_001324119.2	chr15	+	22892169	23006016	22892176	23003040	CYFIP1
CNV-US-33	NM_001354378.1	chr15	+	22833394	22872783	22833524	22872546	TUBGCP5
CNV-US-33	NR_027407.1	chr15	-	22702284	22715728	22715728	22715728	GOLGA8DP
CNV-US-33	NR_028067.1	chr15	+	22413461	22414398	22414398	22414398	OR4N3P
CNV-US-33	NR_031672.1	chr15	-	22513228	22513280	22513280	22513280	MIR1268A
CNV-US-33	NR_033735.1	chr15	+	22546564	22570831	22570831	22570831	REREP3
CNV-US-33	NR_039732.1	chr15	-	22675147	22675241	22675241	22675241	MIR4509-1
CNV-US-33	NR_040057.1	chr15	-	23094330	23115254	23115254	23115254	LOC283683
CNV-US-33	NR_110480.1	chr15	+	22278030	22383564	22383564	22383564	LOC101927079
CNV-US-33	NR_135666.1	chr15	-	22465805	22466547	22466547	22466547	IGHV1OR15-3
CNV-US-33	NR_135694.1	chr15	-	22448239	22448881	22448881	22448881	IGHV1OR15-1
CNV-US-34	NM_001001413.3	chr15	+	22736245	22746002	22736336	22744278	GOLGA6L1
CNV-US-34	NM_001004719.2	chr15	+	22368477	22369561	22368575	22369517	OR4M2
CNV-US-34	NM_001005241.3	chr15	+	22382381	22383815	22382472	22383423	OR4N4
CNV-US-34	NM_001008894.2	chr15	-	23004683	23034427	23006220	23021336	NIPA2
CNV-US-34	NM_001102610.1	chr15	+	22833394	22872783	22833524	22872546	TUBGCP5
CNV-US-34	NM_001142275.1	chr15	-	23043278	23086843	23048828	23062272	NIPA1
CNV-US-34	NM_001324119.2	chr15	+	22892169	23006016	22892176	23003040	CYFIP1
CNV-US-34	NR_003521.1	chr15	-	23187727	23208357	23208357	23208357	WHAMMP3
CNV-US-34	NR_027407.1	chr15	-	22702284	22715728	22715728	22715728	GOLGA8DP
CNV-US-34	NR_028067.1	chr15	+	22413461	22414398	22414398	22414398	OR4N3P
CNV-US-34	NR_031672.1	chr15	-	22513228	22513280	22513280	22513280	MIR1268A
CNV-US-34	NR_033735.1	chr15	+	22546564	22570831	22570831	22570831	REREP3
CNV-US-34	NR_039732.1	chr15	-	22675147	22675241	22675241	22675241	MIR4509-1
CNV-US-34	NR_040057.1	chr15	-	23094330	23115254	23115254	23115254	LOC283683
CNV-US-34	NR_110480.1	chr15	+	22278030	22383564	22383564	22383564	LOC101927079
CNV-US-34	NR_135666.1	chr15	-	22465805	22466547	22466547	22466547	IGHV1OR15-3
CNV-US-34	NR_135694.1	chr15	-	22448239	22448881	22448881	22448881	IGHV1OR15-1
CNV-US-35	NM_001304388.2	chr15	-	23684184	23692390	23684891	23692328	GOLGA6L2
CNV-US-35	NM_002487.3	chr15	-	23930546	23932452	23931398	23932364	NDN
CNV-US-35	NM_005664.4	chr15	+	23810820	23813191	23810929	23812453	MKRN3
CNV-US-35	NM_005678.4	chr15	+	25200039	25223870	25200195	25213184	SNURF
CNV-US-35	NM_018958.3	chr15	+	24920921	24928540	24921014	24924485	NPAP1
CNV-US-35	NM_019066.5	chr15	-	23888695	23893014	23889139	23892889	MAGEL2
CNV-US-35	NM_022806.4	chr15	+	25068754	25223870	25219600	25223591	SNRPN
CNV-US-35	NR_001292.2	chr15	+	25232071	25232140	25232140	25232140	SNORD108
CNV-US-35	NR_001293.1	chr15	+	25227140	25227215	25227215	25227215	SNORD107
CNV-US-35	NR_001294.1	chr15	+	25230246	25230313	25230313	25230313	SNORD64
CNV-US-35	NR_022008.1	chr15	+	25230006	25233379	25233379	25233379	PWAR5
CNV-US-35	NR_022011.1	chr15	+	25227140	25228937	25228937	25228937	PWARSN
CNV-US-35	NR_026646.1	chr15	+	24803303	24832927	24832927	24832927	PWRN1
CNV-US-35	NR_039731.1	chr15	-	23807208	23807278	23807278	23807278	MIR4508
CNV-US-35	NR_130780.1	chr15	+	24686273	24693114	24693114	24693114	PWRN3
CNV-US-35	NR_146168.1	chr15	+	25277019	25281637	25281637	25281637	PWAR6
CNV-US-35	NR_146177.1	chr15	+	25068754	25664609	25664609	25664609	SNHG14
CNV-US-35	NR_152824.1	chr15	-	24409923	24415095	24415095	24415095	PWRN2
CNV-US-36	NM_001353795.2	chr15	+	29131119	29401591	29346087	29401306	APBA2
CNV-US-36	NM_001365371.1	chr15	-	29087239	29093831	29087380	29093695	GOLGA6L7
CNV-US-36	NM_003257.5	chr15	-	29991570	30114671	29993798	30114231	TJP1
CNV-US-36	NM_015307.1	chr15	-	29412454	29862927	29415541	29862927	FAM189A1
CNV-US-36	NM_138704.4	chr15	-	29557192	29562026	29560994	29561909	NSMCE3
CNV-US-36	NR_037599.1	chr15	+	29034979	29101720	29101720	29101720	PDCD6IPP2
CNV-US-36	NR_135221.1	chr15	+	29967138	29971367	29971367	29971367	LOC100130111
CNV-US-37	NM_000103.4	chr15	-	51500253	51630793	51503004	51535109	CYP19A1
CNV-US-37	NM_001174117.2	chr15	-	51739918	51914968	51741180	51914742	DMXL2
CNV-US-37	NM_001252127.2	chr15	+	51200879	51298092	51207647	51294859	AP4E1
CNV-US-37	NM_181789.4	chr15	+	51633851	51700197	51633881	51696951	GLDN
CNV-US-37	NM_207381.3	chr15	-	51348797	51397473	51350077	51397373	TNFAIP8L3
CNV-US-37	NR_027642.1	chr15	+	51236325	51238770	51238770	51238770	DCAF13P3
CNV-US-37	NR_039863.1	chr15	+	51534386	51534461	51534461	51534461	MIR4713
CNV-US-37	NR_107012.1	chr15	+	51606230	51606306	51606306	51606306	MIR7973-1
CNV-US-37	NR_107013.1	chr15	-	51606228	51606304	51606304	51606304	MIR7973-2
CNV-US-37	NR_146310.1	chr15	+	51329684	51586109	51586109	51586109	MIR4713HG
CNV-US-38	NM_001145155.2	chr15	+	96869274	96883487	96869538	96880851	NR2F2
CNV-US-38	NM_001159643.1	chr15	+	94841429	95027181	94841494	95022263	MCTP2
CNV-US-38	NR_027133.1	chr15	+	95976321	96051076	96051076	96051076	LINC00924
CNV-US-38	NR_031715.1	chr15	+	96876489	96876536	96876536	96876536	MIR1469
CNV-US-38	NR_034095.1	chr15	-	95822516	95870329	95870329	95870329	LINC01197
CNV-US-38	NR_077061.1	chr15	+	95398591	95400295	95400295	95400295	LOC440311
CNV-US-38	NR_102753.1	chr15	-	97315234	97326567	97326567	97326567	SPATA8-AS1
CNV-US-38	NR_125738.1	chr15	-	96670588	96870347	96870347	96870347	NR2F2-AS1
CNV-US-38	NR_158193.1	chr15	-	96625280	96671070	96671070	96671070	LOC105369212
CNV-US-38	NR_158221.1	chr15	+	97326664	97328845	97328845	97328845	SPATA8
CNV-US-39	NM_000517.6	chr16	+	222874	223709	222911	223599	HBA2
CNV-US-39	NM_000558.5	chr16	+	226678	227521	226715	227410	HBA1
CNV-US-39	NM_001001410.3	chr16	-	1399240	1401879	1399437	1401805	TSR3
CNV-US-39	NM_001003938.4	chr16	+	215976	216763	215996	216707	HBM
CNV-US-39	NM_001013638.1	chr16	+	855442	863861	855442	863861	PRR25
CNV-US-39	NM_001013658.1	chr16	-	1535939	1538468	1535939	1538468	PTX4
CNV-US-39	NM_001015054.2	chr16	+	127017	135850	129435	135776	MPG
CNV-US-39	NM_001031737.3	chr16	-	772581	776443	772769	776367	CCDC78
CNV-US-39	NM_001077350.3	chr16	-	135384	188672	136703	188266	NPRL3
CNV-US-39	NM_001114331.2	chr16	-	1494933	1525085	1496631	1524975	CLCN7
CNV-US-39	NM_001143980.1	chr16	-	1484388	1494490	1484408	1494323	CCDC154
CNV-US-39	NM_001172560.1	chr16	+	1122755	1131454	1128868	1129963	SSTR5
CNV-US-39	NM_001172663.1	chr16	+	639356	679273	640291	677622	RAB40C
CNV-US-39	NM_001176.4	chr16	+	330590	333010	330680	332814	ARHGDIG
CNV-US-39	NM_001193389.2	chr16	-	1413205	1429653	1416240	1420212	UNKL
CNV-US-39	NM_001199097.2	chr16	+	1383645	1399440	1388550	1398483	BAIAP3
CNV-US-39	NM_001256541.2	chr16	+	1578678	1605569	1584276	1605027	TMEM204
CNV-US-39	NM_001272051.2	chr16	-	1469752	1470748	1470246	1470724	C16orf91
CNV-US-39	NM_001278720.2	chr16	+	725670	728268	725790	728052	RHBDL1
CNV-US-39	NM_001284497.2	chr16	+	284819	316095	304412	315021	FAM234A
CNV-US-39	NM_001286436.2	chr16	+	446728	450754	449108	450342	NME4
CNV-US-39	NM_001288710.1	chr16	-	684426	686366	684596	686290	METTL26
CNV-US-39	NM_001290137.2	chr16	+	777105	779715	777509	779456	HAGHL
CNV-US-39	NM_001304799.2	chr16	-	779764	790997	780416	786398	CIAO3
CNV-US-39	NM_001318852.1	chr16	+	1756183	1820318	1756340	1818825	MAPK8IP3
CNV-US-39	NM_001323918.3	chr16	-	731669	734334	732827	734319	JMJD8
CNV-US-39	NM_001324086.2	chr16	-	834973	838381	835949	837737	RPUSD1
CNV-US-39	NM_001351846.2	chr16	+	1543360	1560455	1544282	1559937	TELO2
CNV-US-39	NM_001352020.1	chr16	-	903633	1020999	904514	1020980	LMF1
CNV-US-39	NM_001352287.1	chr16	+	718082	724174	720997	723606	RHOT2
CNV-US-39	NM_001365310.2	chr16	+	1481078	1484442	1482594	1483398	PERCC1
CNV-US-39	NM_001370401.1	chr16	+	475648	573011	476006	570839	RAB11FIP3
CNV-US-39	NM_003294.4	chr16	+	1290705	1292555	1290939	1292241	TPSAB1
CNV-US-39	NM_003834.3	chr16	-	318305	325944	319267	325498	RGS11
CNV-US-39	NM_004204.4	chr16	+	619967	634138	624074	633035	PIGQ
CNV-US-39	NM_005331.5	chr16	+	230457	231178	230485	231107	HBQ1
CNV-US-39	NM_005332.3	chr16	+	202642	204502	202908	204399	HBZ
CNV-US-39	NM_005632.3	chr16	+	577711	604636	596838	603516	CAPN15
CNV-US-39	NM_005823.6	chr16	+	810733	818862	812680	818733	MSLN
CNV-US-39	NM_005861.4	chr16	+	730409	732801	730525	732489	STUB1
CNV-US-39	NM_006428.5	chr16	-	416968	420538	417674	420218	MRPL28
CNV-US-39	NM_006849.4	chr16	+	333163	337215	333169	337113	PDIA2
CNV-US-39	NM_012217.3	chr16	+	1306069	1309009	1306281	1308377	TPSD1
CNV-US-39	NM_012467.4	chr16	-	1271650	1275268	1271787	1275252	TPSG1
CNV-US-39	NM_014587.5	chr16	+	1031769	1036979	1031922	1035386	SOX8
CNV-US-39	NM_014714.4	chr16	-	1560427	1662073	1560944	1657267	IFT140
CNV-US-39	NM_016541.3	chr16	-	848040	850734	848718	849077	GNG13
CNV-US-39	NM_020664.4	chr16	+	451884	462482	451963	461578	DECR2
CNV-US-39	NM_020825.4	chr16	+	1662360	1727909	1664640	1724046	CRAMP1
CNV-US-39	NM_021098.3	chr16	+	1203105	1271768	1203737	1270994	CACNA1H
CNV-US-39	NM_021259.3	chr16	-	420787	431978	421986	431821	PGAP6
CNV-US-39	NM_022092.3	chr16	+	838619	848074	838684	847975	CHTF18
CNV-US-39	NM_022450.5	chr16	-	108057	122629	108338	115013	RHBDF1
CNV-US-39	NM_023933.3	chr16	+	771145	772590	771274	772557	ANTKMT
CNV-US-39	NM_024042.4	chr16	+	765117	769655	765289	767387	METRN
CNV-US-39	NM_024164.6	chr16	-	1278335	1280185	1278649	1279952	TPSB2
CNV-US-39	NM_032259.4	chr16	-	734621	740398	734733	739640	WDR24
CNV-US-39	NM_032520.5	chr16	+	1401931	1414114	1401966	1413092	GNPTG
CNV-US-39	NM_053284.3	chr16	+	680984	684117	681253	684057	WFIKKN1
CNV-US-39	NM_138418.4	chr16	+	691827	698474	691991	698190	MCRIP2
CNV-US-39	NM_144570.3	chr16	+	1728279	1752087	1728313	1748999	JPT2
CNV-US-39	NM_145270.3	chr16	+	610393	615529	613294	615307	PRR35
CNV-US-39	NM_145294.5	chr16	+	699364	717830	699416	717589	WDR90
CNV-US-39	NM_153350.4	chr16	-	742499	755801	744274	747405	FBXL16
CNV-US-39	NM_176677.3	chr16	+	617004	619495	618047	618419	NHLRC4
CNV-US-39	NM_181050.3	chr16	-	337439	402723	338121	397025	AXIN1
CNV-US-39	NM_194260.3	chr16	+	1359152	1377018	1364031	1374794	UBE2I
CNV-US-39	NM_201412.2	chr16	-	238967	279481	239196	279338	LUC7L
CNV-US-39	NM_207419.3	chr16	-	1138225	1146244	1143500	1144922	C1QTNF8
CNV-US-39	NR_024121.1	chr16	-	576846	577407	577407	577407	LINC00235
CNV-US-39	NR_024453.2	chr16	+	432240	442960	442960	442960	LOC100134368
CNV-US-39	NR_027242.1	chr16	-	1114080	1128731	1128731	1128731	SSTR5-AS1
CNV-US-39	NR_030384.1	chr16	+	820182	820277	820277	820277	MIR662
CNV-US-39	NR_036137.1	chr16	+	593276	593366	593366	593366	MIR3176
CNV-US-39	NR_049852.1	chr16	+	585315	585368	585368	585368	MIR5587
CNV-US-39	NR_110945.1	chr16	+	971032	984524	984524	984524	LMF1-AS1
CNV-US-39	NR_135176.1	chr16	+	1630527	1660329	1660329	1660329	LOC105371046
CNV-US-39	NR_135177.1	chr16	-	698457	699313	699313	699313	LOC105371038
CNV-US-39	NR_136337.1	chr16	-	728517	729777	729777	729777	LINC02867
CNV-US-39	NR_149003.1	chr16	+	686951	689205	689205	689205	LOC100287175
CNV-US-4	NM_001012425.2	chr1	+	92683471	92711370	92696977	92711231	C1orf146
CNV-US-4	NM_001242807.2	chr1	+	92414927	92479985	92428311	92479831	BRDT
CNV-US-4	NM_001287737.1	chr1	-	92539992	92541029	92540089	92540998	SETSIP
CNV-US-4	NM_001319683.1	chr1	-	92711954	92764566	92712086	92763556	GLMN
CNV-US-4	NM_015237.4	chr1	+	92634480	92650280	92634518	92649887	KIAA1107
CNV-US-4	NM_173567.5	chr1	+	92495541	92529095	92495636	92528843	EPHX4
CNV-US-4	NM_183242.4	chr1	+	92545901	92613397	92546128	92613358	BTBD8
CNV-US-40	NM_001079514.3	chr16	+	4897481	4932402	4902918	4930133	UBN1
CNV-US-40	NM_001098514.2	chr16	-	5094122	5116146	5094348	5115909	C16orf89
CNV-US-40	NM_001142290.2	chr16	+	4674824	4740975	4674961	4736300	MGRN1
CNV-US-40	NM_001193452.1	chr16	+	4743693	4745860	4743727	4745053	NUDT16L1
CNV-US-40	NM_001242929.1	chr16	-	4746510	4784378	4747028	4780150	ANKS3
CNV-US-40	NM_001253790.1	chr16	+	4838397	4846492	4845735	4846232	SMIM22
CNV-US-40	NM_001324096.2	chr16	-	4853203	4897289	4855236	4897266	GLYR1
CNV-US-40	NM_002705.5	chr16	-	4932507	4987149	4933384	4987046	PPL
CNV-US-40	NM_014692.2	chr16	+	5008330	5069158	5009324	5064971	SEC14L5
CNV-US-40	NM_016256.4	chr16	-	5074844	5083936	5075478	5083915	NAGPA
CNV-US-40	NM_018723.4	chr16	+	6069024	7763342	7102072	7760747	RBFOX1
CNV-US-40	NM_019109.5	chr16	+	5121843	5137380	5121850	5134882	ALG1
CNV-US-40	NM_021646.4	chr16	-	4798239	4817163	4802376	4815979	ZNF500
CNV-US-40	NM_024589.2	chr16	-	4846962	4852951	4847460	4852572	ROGDI
CNV-US-40	NM_139170.3	chr16	+	4784537	4799397	4786515	4797626	C16orf71
CNV-US-40	NM_144605.5	chr16	-	4827606	4838346	4827797	4837646	SEPTIN12
CNV-US-40	NM_201400.4	chr16	-	5134284	5147796	5135632	5147740	EEF2KMT
CNV-US-40	NR_038913.1	chr16	+	5083702	5092972	5092972	5092972	NAGPA-AS1
CNV-US-40	NR_106827.1	chr16	+	4721318	4721391	4721391	4721391	MIR6769A
CNV-US-40	NR_107032.1	chr16	+	5682467	5682567	5682567	5682567	MIR8065
CNV-US-40	NR_110902.1	chr16	-	5651169	5666251	5666251	5666251	LINC01570
CNV-US-41	NM_001142333.2	chr16	+	6069024	7763342	7102072	7760747	RBFOX1
CNV-US-41	NR_110736.1	chr16	-	8576550	8621970	8621970	8621970	TMEM114
CNV-US-42	NM_001143979.2	chr16	+	15737238	15820210	15758635	15818108	NDE1
CNV-US-42	NM_001184998.2	chr16	-	15688243	15737011	15690549	15733090	MARF1
CNV-US-42	NM_001270766.1	chr16	-	15131709	15149936	15131887	15141342	NTAN1
CNV-US-42	NM_001285447.1	chr16	+	15068591	15132187	15091633	15130132	PDXDC1
CNV-US-42	NM_001304498.2	chr16	-	15959575	15982460	15961369	15982442	FOPNL
CNV-US-42	NM_001351200.1	chr16	-	15457480	15472151	15458732	15472151	NPIPA5
CNV-US-42	NM_001351800.1	chr16	-	16243421	16317328	16243989	16313681	ABCC6
CNV-US-42	NM_004996.4	chr16	+	16043472	16236910	16043608	16235138	ABCC1
CNV-US-42	NM_006985.4	chr16	+	15031299	15045913	15031299	15045882	NPIPA1
CNV-US-42	NM_014287.4	chr16	+	14927577	14990014	14927708	14989502	NOMO1
CNV-US-42	NM_018427.4	chr16	-	15153878	15188192	15155600	15188090	RRN3
CNV-US-42	NM_022844.2	chr16	-	15796991	15950887	15802667	15932109	MYH11
CNV-US-42	NM_033201.3	chr16	+	15528444	15682116	15528510	15680686	BMERB1
CNV-US-42	NM_173803.4	chr16	+	15489610	15507128	15489754	15501893	MPV17L
CNV-US-42	NR_030159.1	chr16	+	15737150	15737229	15737229	15737229	MIR484
CNV-US-42	NR_036054.1	chr16	-	15104177	15104254	15104254	15104254	MIR1972-1
CNV-US-42	NR_036140.1	chr16	+	14995364	14995448	14995448	14995448	MIR3179-1
CNV-US-42	NR_036141.1	chr16	+	15005076	15005170	15005170	15005170	MIR3180-1
CNV-US-42	NR_037442.1	chr16	+	15001573	15001638	15001638	15001638	MIR3670-1
CNV-US-42	NR_037466.1	chr16	-	15248706	15248859	15248859	15248859	MIR3180-4
CNV-US-42	NR_103772.1	chr16	-	15019606	15021140	15021140	15021140	LOC100288162
CNV-US-42	NR_106761.1	chr16	-	15704886	15704952	15704952	15704952	MIR6506
CNV-US-42	NR_106766.1	chr16	+	15019793	15019860	15019860	15019860	MIR6511A1
CNV-US-42	NR_106828.1	chr16	+	15024676	15024736	15024736	15024736	MIR6770-1
CNV-US-42	NR_106965.1	chr16	-	15227931	15228002	15228002	15228002	MIR6511B2
CNV-US-42	NR_123722.1	chr16	-	15198579	15225458	15225458	15225458	PKD1P6-NPIPP1
CNV-US-42	NR_125434.1	chr16	+	15188267	15203054	15203054	15203054	LOC100505915
CNV-US-42	NR_146231.1	chr16	+	15005618	15045917	15045917	15045917	PKD1P3-NPIPA1
CNV-US-43	NM_001030288.3	chr16	+	29674270	29682197	29675049	29676252	SPN
CNV-US-43	NM_001109659.1	chr16	+	30034654	30036023	30034661	30035548	C16orf92
CNV-US-43	NM_001114099.3	chr16	-	29882479	29910871	29883019	29910340	SEZ6L2
CNV-US-43	NM_001197323.1	chr16	-	30003641	30007417	30004820	30006926	HIRIP3
CNV-US-43	NM_001276275.2	chr16	+	29817444	29822485	29817465	29821552	MAZ
CNV-US-43	NM_001303503.2	chr16	+	30087314	30096697	30087698	30096383	PPP4C
CNV-US-43	NM_001304562.2	chr16	+	30007561	30017112	30007631	30016763	INO80E
CNV-US-43	NM_001318250.1	chr16	+	29690328	29710020	29690518	29708732	QPRT
CNV-US-43	NM_001318504.1	chr16	-	30035743	30041405	30036503	30040811	TLCD3B
CNV-US-43	NM_001365304.1	chr16	+	30064410	30081741	30064814	30075163	LOC112694756
CNV-US-43	NM_001369689.1	chr16	+	29973399	29984369	29974464	29982866	TMEM219
CNV-US-43	NM_002746.3	chr16	-	30125425	30134541	30127988	30134530	MAPK3
CNV-US-43	NM_004608.3	chr16	-	30097113	30103205	30097545	30102514	TBX6
CNV-US-43	NM_006319.5	chr16	-	29869677	29874547	29870509	29874178	CDIPT
CNV-US-43	NM_007074.3	chr16	+	30194730	30200397	30196530	30200285	CORO1A
CNV-US-43	NM_007317.3	chr16	+	29802071	29816705	29802080	29816631	KIF22
CNV-US-43	NM_016151.4	chr16	+	29985188	29999714	29989093	29999301	TAOK2
CNV-US-43	NM_017458.3	chr16	+	29831714	29859360	29841870	29859310	MVP
CNV-US-43	NM_024307.3	chr16	-	30116130	30124858	30116192	30124799	GDPD3
CNV-US-43	NM_024516.4	chr16	+	29827472	29833810	29827846	29831075	PAGR1
CNV-US-43	NM_031477.5	chr16	-	30103634	30107534	30104030	30106803	YPEL3
CNV-US-43	NM_145239.3	chr16	+	29823513	29827202	29824375	29825959	PRRT2
CNV-US-43	NM_152338.4	chr16	+	29789576	29794294	29790587	29791740	ZG16
CNV-US-43	NM_175900.4	chr16	-	29753783	29757311	29755597	29756272	C16orf54
CNV-US-43	NM_178863.5	chr16	-	29917659	29937547	29918192	29937354	KCTD13
CNV-US-43	NM_181718.4	chr16	+	29911808	29917377	29912292	29917218	ASPHD1
CNV-US-43	NM_184043.2	chr16	+	30075599	30081741	30078575	30081533	ALDOA
CNV-US-43	NR_024370.1	chr16	+	29875003	29879374	29879374	29879374	CDIPTOSP
CNV-US-43	NR_104089.2	chr16	-	30016834	30022348	30022348	30022348	DOC2A
CNV-US-43	NR_135192.1	chr16	+	30107750	30116777	30116777	30116777	LOC101928595
CNV-US-44	NM_001451.3	chr16	+	86544132	86549028	86544175	86546691	FOXF1
CNV-US-44	NM_001861.6	chr16	+	85833300	85840674	85834811	85840480	COX4I1
CNV-US-44	NM_002163.4	chr16	+	85932767	85956212	85936621	85954888	IRF8
CNV-US-44	NM_006067.5	chr16	-	85812229	85833150	85813313	85832901	EMC8
CNV-US-44	NM_206967.3	chr16	-	85741122	85784702	85741613	85768823	C16orf74
CNV-US-44	NR_024406.1	chr16	-	86365455	86379285	86379285	86379285	LINC00917
CNV-US-44	NR_031731.1	chr16	-	85775226	85775306	85775306	85775306	MIR1910
CNV-US-44	NR_033925.1	chr16	-	86508130	86542466	86542466	86542466	FENDRR
CNV-US-44	NR_038438.1	chr16	+	86320036	86326995	86326995	86326995	LINC02135
CNV-US-44	NR_103859.1	chr16	+	86229786	86233326	86233326	86233326	LINC01082
CNV-US-44	NR_104139.1	chr16	-	86259185	86319853	86319853	86319853	LINC01081
CNV-US-44	NR_106832.1	chr16	+	85951952	85952022	85952022	85952022	MIR6774
CNV-US-44	NR_135193.1	chr16	+	85826020	85826539	85826539	85826539	LOC101928557
CNV-US-45	NM_001100112.1	chr17	-	10424464	10452940	10424596	10451237	MYH2
CNV-US-45	NM_001220493.2	chr17	-	9674754	9694909	9674804	9694601	DHRS7C
CNV-US-45	NM_001310219.1	chr17	-	9705702	9725388	9705702	9725388	GSG1L2
CNV-US-45	NM_002470.4	chr17	-	10531848	10560626	10531969	10558381	MYH3
CNV-US-45	NM_002472.3	chr17	-	10293638	10325267	10293770	10323544	MYH8
CNV-US-45	NM_002903.3	chr17	-	9799636	9808588	9801411	9808497	RCVRN
CNV-US-45	NM_003802.3	chr17	-	10204181	10276323	10204267	10267847	MYH13
CNV-US-45	NM_004246.3	chr17	+	9729240	9795416	9729380	9793022	GLP2R
CNV-US-45	NM_005963.4	chr17	-	10395623	10421859	10395732	10419959	MYH1
CNV-US-45	NM_017533.2	chr17	-	10346606	10372876	10346691	10370062	MYH4
CNV-US-45	NM_153210.5	chr17	+	9548833	9633004	9548949	9632307	USP43
CNV-US-45	NM_201432.2	chr17	-	9813922	9939974	9820544	9939753	GAS7
CNV-US-45	NR_125367.1	chr17	+	10286448	10528857	10528857	10528857	MYHAS
CNV-US-46	NM_001204477.2	chr17	-	15339331	15370935	15341089	15343552	CDRT4
CNV-US-46	NM_001204478.2	chr17	-	15339331	15466797	15343566	15466762	TVP23C-CDRT4
CNV-US-46	NM_001281455.1	chr17	-	15133093	15165906	15134233	15164044	PMP22
CNV-US-46	NM_001282540.1	chr17	-	15468795	15523018	15472205	15522826	CDRT1
CNV-US-46	NM_006041.3	chr17	+	14204397	14252721	14204835	14248963	HS3ST3B1
CNV-US-46	NM_031898.3	chr17	-	15207128	15244914	15207252	15234902	TEKT3
CNV-US-46	NM_145301.2	chr17	-	15405577	15466945	15406177	15466762	TVP23C
CNV-US-46	NR_026880.1	chr17	+	14207056	14209062	14209062	14209062	MGC12916
CNV-US-46	NR_033371.1	chr17	+	14934291	14935274	14935274	14935274	CDRT7
CNV-US-46	NR_039884.1	chr17	-	15154943	15155013	15155013	15155013	MIR4731
CNV-US-46	NR_103559.1	chr17	-	15008301	15009504	15009504	15009504	CDRT8
CNV-US-46	NR_135638.1	chr17	+	14954671	14955593	14955593	14955593	LOC101928475
CNV-US-46	NR_146601.1	chr17	-	15373624	15374150	15374150	15374150	CDRT3
CNV-US-47	NM_001005291.3	chr17	-	17714647	17740300	17715935	17740131	SREBF1
CNV-US-47	NM_001039397.2	chr17	-	18538841	18547740	18539774	18544665	TBC1D28
CNV-US-47	NM_001039999.3	chr17	-	18872101	18908077	18874671	18907354	FAM83G
CNV-US-47	NM_001040078.3	chr17	+	18380102	18398259	18380168	18397681	LGALS9C
CNV-US-47	NM_001130090.1	chr17	+	17876126	17920203	17880912	17919985	DRC3
CNV-US-47	NM_001144900.2	chr17	+	18163975	18169518	18166034	18167405	MIEF2
CNV-US-47	NM_001145127.2	chr17	+	18281091	18292961	18284251	18291562	EVPLL
CNV-US-47	NM_001199989.2	chr17	-	17397750	17399709	17398841	17399495	RASD1
CNV-US-47	NM_001243942.1	chr17	+	18759611	18834600	18781029	18834011	PRPSAP2
CNV-US-47	NM_001256264.2	chr17	-	18148128	18162336	18148451	18161790	FLII
CNV-US-47	NM_001267552.2	chr17	-	17408876	17495022	17409147	17494940	PEMT
CNV-US-47	NM_001267586.2	chr17	+	18647366	18682662	18647557	18682611	FBXW10
CNV-US-47	NM_001281786.1	chr17	-	18231173	18266877	18232063	18250914	SHMT1
CNV-US-47	NM_001282417.1	chr17	+	18853988	18924004	18862051	18923744	SLC5A10
CNV-US-47	NM_001288789.2	chr17	-	17746824	17875714	17750948	17875627	TOM1L2
CNV-US-47	NM_001316921.1	chr17	+	18684307	18710026	18694305	18708880	TVP23B
CNV-US-47	NM_001353226.2	chr17	+	18601310	18607860	18604725	18607657	TRIM16L
CNV-US-47	NM_001368134.1	chr17	-	18570941	18585627	18575621	18584964	FOXO3B
CNV-US-47	NM_001388.5	chr17	+	17991261	18011283	17991337	18010554	DRG2
CNV-US-47	NM_004140.4	chr17	+	18128948	18148189	18128996	18146135	LLGL1
CNV-US-47	NM_004618.5	chr17	-	18174741	18218308	18178115	18218092	TOP3A
CNV-US-47	NM_016239.4	chr17	+	18012069	18083114	18022114	18082184	MYO15A
CNV-US-47	NM_017758.4	chr17	+	18087141	18113268	18087557	18111710	ALKBH5
CNV-US-47	NM_018019.3	chr17	+	17380313	17396535	17380355	17394809	MED9
CNV-US-47	NM_020201.4	chr17	+	17206686	17250977	17206864	17250261	NT5M
CNV-US-47	NM_024052.5	chr17	+	17942721	17971719	17942778	17968557	GID4
CNV-US-47	NM_024974.2	chr17	-	18427879	18430160	18429607	18430117	FAM106A
CNV-US-47	NM_030665.4	chr17	+	17584771	17714767	17696262	17713295	RAI1
CNV-US-47	NM_144775.3	chr17	+	18218606	18231370	18219103	18226384	SMCR8
CNV-US-47	NM_145691.4	chr17	-	17921334	17942482	17921862	17942327	ATPAF2
CNV-US-47	NR_001443.1	chr17	+	18325494	18328647	18328647	18328647	KRT17P5
CNV-US-47	NR_003554.1	chr17	-	18414575	18424566	18424566	18424566	USP32P2
CNV-US-47	NR_024007.1	chr17	-	17679999	17682843	17682843	17682843	SMCR5
CNV-US-47	NR_030361.1	chr17	-	17717149	17717245	17717245	17717245	MIR33B
CNV-US-47	NR_036647.1	chr17	-	18441113	18528930	18528930	18528930	CCDC144B
CNV-US-47	NR_073414.1	chr17	+	18343221	18346209	18346209	18346209	KRT16P1
CNV-US-47	NR_104343.1	chr17	+	18314472	18317702	18317702	18317702	LINC02076
CNV-US-47	NR_106835.1	chr17	-	17716793	17716859	17716859	17716859	MIR6777
CNV-US-47	NR_106836.1	chr17	-	18244127	18244200	18244200	18244200	MIR6778
CNV-US-47	NR_130894.1	chr17	-	17662467	17669616	17669616	17669616	RAI1-AS1
CNV-US-47	NR_131243.2	chr17	-	17577339	17581002	17581002	17581002	SMCR2
CNV-US-47	NR_146075.1	chr17	+	18330174	18335240	18335240	18335240	KRT17P2
CNV-US-47	NR_160540.1	chr17	-	18561741	18585627	18585627	18585627	ZNF286B
CNV-US-47	NR_164151.1	chr17	+	18738976	18745681	18745681	18745681	LOC101929141
CNV-US-47	NR_164159.1	chr17	-	18011004	18020875	18020875	18020875	LOC105371566
CNV-US-48	NM_000717.5	chr17	+	58227333	58236907	58227395	58236785	CA4
CNV-US-48	NM_001282476.1	chr17	-	58520509	58603601	58524941	58603168	APPBP2
CNV-US-48	NM_001353144.2	chr17	+	58755211	59470192	58756818	59469486	BCAS3
CNV-US-48	NM_003620.4	chr17	+	58677553	58743641	58677775	58740913	PPM1D
CNV-US-48	NM_032582.4	chr17	-	58254687	58469494	58256615	58469300	USP32
CNV-US-48	NM_181707.3	chr17	+	58499849	58508787	58499953	58508627	C17orf64
CNV-US-48	NR_002999.2	chr17	-	58308876	58309006	58309006	58309006	SCARNA20
CNV-US-48	NR_027408.1	chr17	-	58179120	58180280	58180280	58180280	LOC653653
CNV-US-48	NR_030732.1	chr17	-	58160926	58165828	58165828	58165828	WFDC21P
CNV-US-48	NR_126009.1	chr17	+	58641906	58663981	58663981	58663981	LINC01999
CNV-US-48	NR_135648.1	chr17	+	58156669	58166056	58166056	58166056	LOC105371849
CNV-US-49	NM_001142730.3	chr18	-	24034873	24128517	24035706	24128500	KCTD1
CNV-US-49	NM_001256316.2	chr18	-	24486444	24765272	24497291	24722773	CHST9
CNV-US-49	NM_001293725.2	chr18	+	23806408	23971649	23806897	23969976	TAF4B
CNV-US-49	NM_001364286.1	chr18	-	24432001	24445767	24436174	24442526	AQP4
CNV-US-49	NR_024259.1	chr18	-	24267584	24283602	24283602	24283602	PCAT18
CNV-US-49	NR_026908.1	chr18	+	24445271	24515910	24515910	24515910	AQP4-AS1
CNV-US-49	NR_107024.1	chr18	-	24171430	24171499	24171499	24171499	MIR8057
CNV-US-49	NR_110762.1	chr18	+	24002958	24018008	24018008	24018008	LINC01543
CNV-US-49	NR_134589.1	chr18	-	24916954	24922620	24922620	24922620	LOC105372038
CNV-US-5	NM_000642.3	chr1	+	100315916	100389576	100316598	100387207	AGL
CNV-US-5	NM_001010861.3	chr1	-	99355800	99470417	99358627	99470227	PLPPR5
CNV-US-5	NM_001013660.3	chr1	-	100169522	100231349	100174453	100214324	FRRS1
CNV-US-5	NM_001166252.1	chr1	+	99729847	99775140	99730005	99772566	PLPPR4
CNV-US-5	NM_001256386.1	chr1	-	100614003	100643829	100614597	100634072	LRRC39
CNV-US-5	NM_001304829.2	chr1	-	100549125	100598486	100550883	100585997	SASS6
CNV-US-5	NM_001319211.1	chr1	+	100810570	100965021	100843135	100964935	CDC14A
CNV-US-5	NM_001439.3	chr1	-	101337927	101360735	101339497	101354313	EXTL2
CNV-US-5	NM_001918.4	chr1	-	100652474	100715390	100661810	100715376	DBT
CNV-US-5	NM_003729.3	chr1	+	100731713	100758325	100731931	100757060	RTCA
CNV-US-5	NM_012243.3	chr1	+	100435551	100501190	100459110	100488032	SLC35A3
CNV-US-5	NM_017734.5	chr1	+	100111668	100160091	100111873	100159618	PALMD
CNV-US-5	NM_019083.2	chr1	+	100598705	100616054	100598724	100614376	TRMT13
CNV-US-5	NM_022049.3	chr1	+	101003694	101007577	101004522	101005677	GPR88
CNV-US-5	NM_033055.3	chr1	+	100503650	100548933	100503788	100547765	MFSD14A
CNV-US-5	NM_080682.2	chr1	+	101185195	101204601	101185416	101203839	VCAM1
CNV-US-5	NR_030279.1	chr1	+	100746796	100746864	100746864	100746864	MIR553
CNV-US-5	NR_033940.1	chr1	+	99469831	99614408	99614408	99614408	LOC100129620
CNV-US-5	NR_038914.1	chr1	-	101092604	101112560	101112560	101112560	LINC01349
CNV-US-5	NR_110435.1	chr1	-	100730297	100731730	100731730	100731730	RTCA-AS1
CNV-US-5	NR_125951.2	chr1	-	99937975	99953360	99953360	99953360	LINC01708
CNV-US-50	NM_001308020.2	chr18	+	39535198	39667794	39535256	39661101	PIK3C3
CNV-US-50	NR_002838.2	chr18	-	39060234	39100641	39100641	39100641	KC6
CNV-US-51	NM_003927.5	chr18	-	51677975	51751039	51686146	51750929	MBD2
CNV-US-51	NM_005215.4	chr18	+	49866566	51062269	49867157	51057023	DCC
CNV-US-51	NR_002970.1	chr18	-	51748653	51748782	51748782	51748782	SNORA37
CNV-US-51	NR_110798.1	chr18	+	51094816	51124221	51124221	51124221	LINC01919
CNV-US-51	NR_110800.1	chr18	-	51105992	51107429	51107429	51107429	LINC01917
CNV-US-51	NR_130465.1	chr18	+	50763470	50763560	50763560	50763560	MIR4528
CNV-US-52	NM_001093729.2	chr18	+	66382452	66722426	66504000	66721374	CCDC102B
CNV-US-52	NM_001350517.2	chr18	-	66340924	66382345	66344169	66365237	TMX3
CNV-US-52	NM_032160.3	chr18	-	65173823	65183957	65178206	65181845	DSEL
CNV-US-52	NM_152721.6	chr18	+	67068123	67516323	67068480	67508619	DOK6
CNV-US-52	NR_033921.1	chr18	+	65183782	65566856	65566856	65566856	LOC643542
CNV-US-52	NR_146471.1	chr18	-	65475743	65482059	65482059	65482059	LINC01903
CNV-US-53	NM_001025081.2	chr18	-	74690788	74729011	74692382	74728964	MBP
CNV-US-53	NM_001306089.1	chr18	+	74534562	74682683	74534563	74680295	ZNF236
CNV-US-53	NM_001480.4	chr18	+	74961803	74989856	74962504	74980858	GALR1
CNV-US-53	NR_040024.1	chr18	-	74506687	74534251	74534251	74534251	ZNF236-DT
CNV-US-54	NM_001136180.2	chr18	+	77724642	77730822	77724735	77730451	HSBP1L1
CNV-US-54	NM_001278669.2	chr18	+	77155929	77289323	77156224	77287577	NFATC1
CNV-US-54	NM_001305564.2	chr18	-	77730812	77793936	77733684	77737641	TXNL4A
CNV-US-54	NM_001306085.2	chr18	+	76829393	77138283	76829410	77137383	ATP9B
CNV-US-54	NM_004715.4	chr18	+	77439800	77514510	77439947	77513790	CTDP1
CNV-US-54	NM_012283.1	chr18	+	77623667	77659816	77623667	77659816	KCNG2
CNV-US-54	NM_014913.4	chr18	+	77867145	77898229	77875425	77896692	ADNP2
CNV-US-54	NM_024805.3	chr18	+	77794433	77810651	77794495	77806155	RBFA
CNV-US-54	NM_025078.5	chr18	-	77662419	77711653	77663975	77710926	SLC66A2
CNV-US-54	NM_032510.4	chr18	-	77915114	78005397	77917653	78005231	PARD6G
CNV-US-54	NR_028339.1	chr18	+	77905806	77929616	77929616	77929616	PARD6G-AS1
CNV-US-54	NR_103445.2	chr18	+	77827255	77839206	77839206	77839206	RBFADN
CNV-US-54	NR_136643.1	chr18	-	77398927	77439745	77439745	77439745	LOC284241
CNV-US-54	NR_148949.1	chr18	+	77339281	77349018	77349018	77349018	LOC284240
CNV-US-55	NM_001004465.1	chr19	+	16059817	16060768	16059817	16060768	OR10H4
CNV-US-55	NM_001004466.1	chr19	+	15904858	15905806	15904858	15905806	OR10H5
CNV-US-55	NM_001082.5	chr19	-	15988832	16008884	15989580	16008421	CYP4F2
CNV-US-55	NM_001130524.2	chr19	+	16308721	16356717	16308837	16345246	AP1M1
CNV-US-55	NM_001199208.2	chr19	+	15751706	15773635	15752225	15770195	CYP4F3
CNV-US-55	NM_001258374.3	chr19	-	16466057	16582781	16466515	16582756	EPS15L1
CNV-US-55	NM_001288834.2	chr19	+	16607204	16629430	16611603	16628112	C19orf44
CNV-US-55	NM_001300922.1	chr19	-	16272178	16284336	16272275	16284286	CIB3
CNV-US-55	NM_001302493.2	chr19	-	15962802	15975734	15962920	15975697	CLEC4O
CNV-US-55	NM_001367836.1	chr19	+	16178347	16213812	16178706	16212156	TPM4
CNV-US-55	NM_005370.5	chr19	+	16222698	16245044	16222711	16243114	RAB8A
CNV-US-55	NM_006387.6	chr19	-	16628704	16653248	16629969	16653189	CHERP
CNV-US-55	NM_007253.4	chr19	+	15726028	15741449	15726427	15740168	CYP4F8
CNV-US-55	NM_013938.1	chr19	+	15852202	15853153	15852202	15853153	OR10H3
CNV-US-55	NM_013939.2	chr19	+	15838833	15839862	15838853	15839801	OR10H2
CNV-US-55	NM_013940.3	chr19	-	15917812	15918936	15917890	15918847	OR10H1
CNV-US-55	NM_014077.4	chr19	+	16296220	16302857	16296253	16301766	FAM32A
CNV-US-55	NM_016270.4	chr19	+	16435636	16439496	16435734	16437842	KLF2
CNV-US-55	NM_021187.3	chr19	-	16023179	16045676	16024541	16045218	CYP4F11
CNV-US-55	NM_023944.4	chr19	+	15783896	15807984	15784339	15807895	CYP4F12
CNV-US-55	NM_032855.3	chr19	+	16244837	16269386	16259560	16268605	HSH2D
CNV-US-55	NM_145046.4	chr19	-	16589867	16607003	16589941	16606940	CALR3
CNV-US-55	NR_015379.3	chr19	+	15939756	15947131	15947131	15947131	UCA1
CNV-US-55	NR_024335.2	chr19	+	16144522	16152945	16152945	16152945	LINC00905
CNV-US-55	NR_026828.1	chr19	+	16126443	16138272	16138272	16138272	LINC00661
CNV-US-55	NR_033864.1	chr19	-	15870143	15890798	15890798	15890798	CYP4F24P
CNV-US-55	NR_146442.1	chr19	+	16176496	16177122	16177122	16177122	LINC01855
CNV-US-56	NM_001001411.3	chr19	-	22361890	22379753	22362751	22379435	ZNF676
CNV-US-56	NM_001080409.3	chr19	-	22934984	22966953	22940115	22966818	ZNF99
CNV-US-56	NM_001098626.2	chr19	-	22573820	22605148	22574317	22605026	ZNF98
CNV-US-56	NM_001242680.2	chr19	+	22469242	22499978	22469327	22499978	ZNF729
CNV-US-56	NM_001267716.2	chr19	-	23157684	23185978	23158269	23185832	ZNF728
CNV-US-56	NM_001277403.2	chr19	+	23299826	23330023	23299975	23329358	ZNF730
CNV-US-56	NM_001278661.1	chr19	+	24216206	24312770	24288834	24310782	ZNF254
CNV-US-56	NM_001316998.2	chr19	+	22235285	22274282	22270780	22272244	ZNF257
CNV-US-56	NM_001329971.1	chr19	-	22122567	22193745	22124108	22193596	ZNF208
CNV-US-56	NM_001348688.2	chr19	+	24097687	24108496	24097796	24106278	ZNF726
CNV-US-56	NM_001349726.2	chr19	+	23015092	23041469	23015181	23041235	ZNF723
CNV-US-56	NM_001355287.2	chr19	+	23945805	24010937	24009963	24010851	RPSAP58
CNV-US-56	NM_001355405.2	chr19	-	23404400	23433196	23405186	23414101	ZNF724
CNV-US-56	NM_003430.4	chr19	-	23540497	23578273	23542204	23578156	ZNF91
CNV-US-56	NM_020855.3	chr19	+	22817125	22850473	22836201	22848067	ZNF492
CNV-US-56	NM_138286.3	chr19	-	23921996	23941693	23926413	23941551	ZNF681
CNV-US-56	NM_138330.3	chr19	-	23835602	23870014	23836027	23869835	ZNF675
CNV-US-56	NR_003603.1	chr19	-	24344994	24346249	24346249	24346249	HAVCR1P1
CNV-US-56	NR_033899.1	chr19	+	22779058	22786352	22786352	22786352	GOLGA2P9
CNV-US-56	NR_103470.1	chr19	+	22790817	22791303	22791303	22791303	LOC100996349
CNV-US-56	NR_103741.1	chr19	-	23437854	23457053	23457053	23457053	IPO5P1
CNV-US-56	NR_110427.1	chr19	-	22703796	22710751	22710751	22710751	LOC101929124
CNV-US-56	NR_110664.1	chr19	+	22715427	22716296	22716296	22716296	LINC01233
CNV-US-56	NR_110745.1	chr19	-	23237624	23244067	23244067	23244067	LINC01858
CNV-US-56	NR_110746.1	chr19	-	23197876	23206499	23206499	23206499	LINC01859
CNV-US-56	NR_126449.1	chr19	-	23582034	23598876	23598876	23598876	LINC01224
CNV-US-56	NR_135233.1	chr19	-	22798358	22806773	22806773	22806773	LINC01785
CNV-US-56	NR_149007.1	chr19	-	24132320	24140755	24140755	24140755	LOC100505851
CNV-US-56	NR_160727.1	chr19	-	22638893	22715287	22715287	22715287	LOC105376917
CNV-US-58	NM_004939.3	chr2	+	15731991	15771225	15732057	15771030	DDX1
CNV-US-58	NM_015909.4	chr2	-	15307039	15701458	15307171	15701428	NBAS
CNV-US-58	NM_145175.4	chr2	+	14772840	14780165	14774103	14774982	LRATD1
CNV-US-58	NR_103814.2	chr2	-	14368997	14541082	14541082	14541082	LINC00276
CNV-US-59	NM_000341.4	chr2	+	44502618	44548633	44502674	44547778	SLC3A1
CNV-US-59	NM_001042385.2	chr2	-	44544745	44586888	44548494	44586854	PREPL
CNV-US-59	NM_001101330.3	chr2	-	43902289	43903568	43902513	43903461	C1GALT1C1L
CNV-US-59	NM_001357321.2	chr2	+	44066109	44110127	44066192	44105052	ABCG8
CNV-US-59	NM_005413.4	chr2	+	45168840	45173210	45169243	45171899	SIX3
CNV-US-59	NM_015522.3	chr2	+	44001177	44022318	44001277	44021881	DYNC2LI1
CNV-US-59	NM_022436.3	chr2	-	44039610	44065978	44040254	44065818	ABCG5
CNV-US-59	NM_024766.5	chr2	+	44589085	44999731	44589146	44999252	CAMKMT
CNV-US-59	NM_133259.4	chr2	-	44113362	44223128	44115738	44223086	LRPPRC
CNV-US-59	NM_172069.4	chr2	+	43864398	43995126	43871812	43992737	PLEKHH2
CNV-US-59	NM_177969.3	chr2	+	44395941	44458612	44436363	44457857	PPM1B
CNV-US-59	NR_103786.1	chr2	-	45167292	45169017	45169017	45169017	SIX3-AS1
CNV-US-59	NR_147195.1	chr2	-	45148218	45166338	45166338	45166338	LINC01833
CNV-US-6	NM_001012758.3	chr1	-	145586113	145589438	145586588	145589427	NUDT17
CNV-US-6	NM_001039703.6	chr1	+	145293370	145370303	145293405	145368684	NBPF10
CNV-US-6	NM_001039888.4	chr1	+	145470514	145475647	145473328	145474819	ANKRD34A
CNV-US-6	NM_001097612.2	chr1	-	145764408	145827075	145765018	145826929	GPR89A
CNV-US-6	NM_001303041.1	chr1	+	145524890	145543868	145525065	145542278	ITGA10
CNV-US-6	NM_001330685.1	chr1	-	145456235	145470408	145456636	145460222	POLR3GL
CNV-US-6	NM_001350522.1	chr1	-	144851423	145039995	144852353	145039609	PDE4DIP
CNV-US-6	NM_002614.4	chr1	+	145727665	145764207	145747043	145763623	PDZK1
CNV-US-6	NM_003846.3	chr1	+	145516371	145523730	145516400	145522919	PEX11B
CNV-US-6	NM_005105.4	chr1	+	145507556	145513536	145507666	145509211	RBM8A
CNV-US-6	NM_006099.3	chr1	+	145575987	145586546	145576078	145585622	PIAS3
CNV-US-6	NM_006468.8	chr1	-	145590665	145610913	145592689	145609336	POLR3C
CNV-US-6	NM_006472.6	chr1	+	145438489	145442635	145438802	145441218	TXNIP
CNV-US-6	NM_007053.4	chr1	-	145695797	145715586	145696592	145706758	CD160
CNV-US-6	NM_014455.4	chr1	+	145611017	145696218	145611239	145688220	RNF115
CNV-US-6	NM_144698.5	chr1	+	145549208	145568522	145549316	145567756	ANKRD35
CNV-US-6	NM_153713.3	chr1	+	145477068	145501670	145477158	145498778	LIX1L
CNV-US-6	NM_203458.4	chr1	+	145209112	145286270	145248856	145282031	NOTCH2NLA
CNV-US-6	NM_213653.3	chr1	+	145413190	145417545	145414781	145416936	HJV
CNV-US-6	NR_104033.1	chr1	-	145509751	145515745	145515745	145515745	GNRHR2
CNV-US-6	NR_104085.1	chr1	+	145382756	145382920	145382920	145382920	RNVU1-6
CNV-US-6	NR_106794.1	chr1	+	145584422	145584481	145584481	145584481	MIR6736
CNV-US-6	NR_125968.1	chr1	-	145376205	145382404	145382404	145382404	LINC01719
CNV-US-6	NR_147182.1	chr1	-	145493883	145508262	145508262	145508262	LIX1L-AS1
CNV-US-60	NM_000145.4	chr2	-	49189295	49381654	49189871	49381556	FSHR
CNV-US-60	NM_000233.4	chr2	-	48913912	48982863	48914835	48982810	LHCGR
CNV-US-60	NM_001193487.2	chr2	+	48844918	48906748	48845013	48906581	GTF2A1L
CNV-US-60	NM_001198593.1	chr2	+	48757063	49003656	48807772	49003454	STON1-GTF2A1L
CNV-US-60	NM_006873.3	chr2	+	48757307	48825654	48807772	48822441	STON1
CNV-US-60	NR_107011.1	chr2	+	49286741	49286797	49286797	49286797	MIR548BA
CNV-US-61	NM_001201543.2	chr2	-	62051982	62081195	62053589	62081176	FAM161A
CNV-US-61	NM_001316317.1	chr2	+	61372202	61391964	61390193	61391662	C2orf74
CNV-US-61	NM_001330432.1	chr2	+	61293004	61351427	61304061	61349297	KIAA1841
CNV-US-61	NM_002618.4	chr2	+	61244854	61279125	61244894	61275905	PEX13
CNV-US-61	NM_002908.4	chr2	+	61108708	61158747	61108975	61149670	REL
CNV-US-61	NM_003400.4	chr2	-	61704983	61765491	61705954	61761032	XPO1
CNV-US-61	NM_014709.4	chr2	-	61414597	61698222	61415236	61697827	USP34
CNV-US-61	NM_022894.4	chr2	+	60983402	61029221	60983613	61024295	PAPOLG
CNV-US-61	NM_144709.4	chr2	-	61167357	61245390	61169529	61239025	PUS10
CNV-US-61	NR_003707.2	chr2	-	61644378	61644512	61644512	61644512	SNORA70B
CNV-US-61	NR_033980.1	chr2	-	61074894	61108449	61108449	61108449	LINC01185
CNV-US-61	NR_036496.1	chr2	-	61368726	61372110	61372110	61372110	LOC339803
CNV-US-61	NR_152216.1	chr2	+	61404552	61414686	61414686	61414686	AHSA2P
CNV-US-62	NM_000945.4	chr2	-	68405988	68479664	68408094	68479259	PPP3R1
CNV-US-62	NM_001024680.3	chr2	-	68686553	68694426	68691340	68692277	FBXO48
CNV-US-62	NM_001111101.2	chr2	-	68511302	68547081	68511559	68546532	CNRIP1
CNV-US-62	NM_001166277.2	chr2	+	68961942	69053965	68962331	69053326	ARHGAP25
CNV-US-62	NM_001329916.1	chr2	+	68384961	68403370	68385066	68401912	PNO1
CNV-US-62	NM_002664.3	chr2	+	68592413	68624585	68592483	68622948	PLEK
CNV-US-62	NM_014482.3	chr2	-	69088040	69098529	69092762	69098490	BMP10
CNV-US-62	NM_138458.4	chr2	-	68356936	68384659	68358369	68384575	WDR92
CNV-US-62	NM_138964.3	chr2	+	68870719	68882708	68872953	68882708	PROKR1
CNV-US-62	NM_173545.3	chr2	+	68694716	68807294	68694863	68805154	APLF
CNV-US-63	NM_001004311.3	chr2	-	71004441	71017775	71004498	71017770	FIGLA
CNV-US-63	NM_001202514.1	chr2	+	70142172	70170077	70142462	70165416	MXD1
CNV-US-63	NM_001308158.2	chr2	-	70674415	70780578	70677990	70780373	TGFA
CNV-US-63	NM_001317171.1	chr2	-	70508493	70520903	70508765	70520750	SNRPG
CNV-US-63	NM_001321308.2	chr2	-	71035774	71047731	71036228	71047655	CLEC4F
CNV-US-63	NM_001329755.2	chr2	-	70523107	70529199	70524420	70528106	FAM136A
CNV-US-63	NM_001351511.1	chr2	-	70436575	70475925	70439850	70463222	TIA1
CNV-US-63	NM_001369683.1	chr2	+	71205574	71212629	71205775	71212430	ANKRD53
CNV-US-63	NM_001617.4	chr2	-	70883915	70995332	70890556	70933540	ADD2
CNV-US-63	NM_001692.4	chr2	+	71163029	71192561	71163084	71192251	ATP6V1B1
CNV-US-63	NM_006196.4	chr2	+	70314608	70316335	70314875	70315946	PCBP1
CNV-US-63	NM_006857.3	chr2	+	70121087	70132368	70121116	70131440	SNRNP27
CNV-US-63	NM_012476.3	chr2	+	71127705	71160576	71127751	71160334	VAX2
CNV-US-63	NM_015717.5	chr2	-	71057341	71062946	71058180	71062906	CD207
CNV-US-63	NM_016297.4	chr2	+	70485268	70508317	70485296	70504524	PCYOX1
CNV-US-63	NM_144582.3	chr2	-	71213071	71222003	71215729	71221887	TEX261
CNV-US-63	NM_152792.2	chr2	-	70187220	70189397	70187788	70188820	ASPRV1
CNV-US-63	NR_024444.1	chr2	-	70351167	70352448	70352448	70352448	LINC01816
CNV-US-63	NR_031617.1	chr2	-	70480049	70480137	70480137	70480137	MIR1285-2
CNV-US-63	NR_033872.1	chr2	-	70189394	70314147	70314147	70314147	PCBP1-AS1
CNV-US-63	NR_046798.1	chr2	-	70694516	70708772	70708772	70708772	TGFA-IT1
CNV-US-63	NR_110274.1	chr2	-	71169142	71175741	71175741	71175741	ATP6V1B1-AS1
CNV-US-63	NR_126384.1	chr2	+	71115000	71117114	71117114	71117114	LINC01143
CNV-US-63	NR_145971.1	chr2	-	70377011	70417843	70417843	70417843	C2orf42
CNV-US-64	NM_001178100.1	chr2	-	87042459	87089047	87042737	87088988	CD8B
CNV-US-64	NM_001198951.1	chr2	-	86830515	86851000	86830965	86850985	RNF103
CNV-US-64	NM_001198954.1	chr2	-	86730552	86948245	86732926	86847584	RNF103-CHMP3
CNV-US-64	NM_001363782.1	chr2	+	86426555	86440917	86426613	86440772	MRPL35
CNV-US-64	NM_001371280.1	chr2	-	86441115	86564749	86444161	86564633	REEP1
CNV-US-64	NM_006839.2	chr2	-	86371054	86422893	86371390	86422505	IMMT
CNV-US-64	NM_016079.4	chr2	-	86730552	86790566	86732926	86790471	CHMP3
CNV-US-64	NM_018433.6	chr2	+	86668493	86719839	86669170	86719242	KDM3A
CNV-US-64	NM_022780.4	chr2	+	86947413	87005164	86947790	87000534	RMND5A
CNV-US-64	NM_171827.3	chr2	-	87011727	87018837	87013042	87017948	CD8A
CNV-US-64	NR_039939.1	chr2	-	86420148	86420231	86420231	86420231	MIR4779
CNV-US-65	NM_001135649.3	chr2	-	88746305	88752211	88747725	88752053	FOXI3
CNV-US-65	NM_001244678.1	chr2	+	88469813	88486156	88474823	88485494	THNSL2
CNV-US-65	NM_001313915.1	chr2	-	88856257	88924447	88857253	88895166	EIF2AK3
CNV-US-65	NM_001443.3	chr2	-	88422500	88427581	88422572	88427536	FABP1
CNV-US-65	NM_016618.3	chr2	-	88326723	88355302	88327302	88328082	KRCC1
CNV-US-65	NM_144563.3	chr2	+	88991190	89050446	88991216	89049595	RPIA
CNV-US-65	NM_152670.3	chr2	+	88824166	88829103	88825162	88828992	TEX37
CNV-US-65	NM_198274.4	chr2	+	88367343	88412903	88367383	88410031	SMYD1
CNV-US-65	NR_015424.1	chr2	+	89065418	89106110	89106110	89106110	ANKRD36BP2
CNV-US-65	NR_039635.1	chr2	+	89111883	89111968	89111968	89111968	MIR4436A
CNV-US-65	NR_039940.1	chr2	-	88382037	88382118	88382118	88382118	MIR4780
CNV-US-65	NR_110236.1	chr2	+	88838237	88875128	88875128	88875128	LOC101928371
CNV-US-65	NR_135540.1	chr2	+	88927346	88931343	88931343	88931343	EIF2AK3-DT
CNV-US-66	NM_001098577.2	chr2	+	101618690	101636155	101619163	101635500	RPL31
CNV-US-66	NM_001330348.1	chr2	-	101623689	101767909	101624282	101767715	TBC1D8
CNV-US-66	NM_002518.4	chr2	+	101436600	101613291	101521216	101612044	NPAS2
CNV-US-66	NR_110213.1	chr2	-	101589109	101593623	101593623	101593623	NPAS2-AS1
CNV-US-66	NR_135594.1	chr2	+	101768121	101771874	101771874	101771874	TBC1D8-AS1
CNV-US-66	NR_146956.1	chr2	+	101220200	101225820	101225820	101225820	LINC01849
CNV-US-67	NM_001039492.3	chr2	-	105974168	106015508	105977739	106002973	FHL2
CNV-US-67	NM_001142351.2	chr2	-	107418055	107502623	107423133	107460433	ST6GAL2
CNV-US-67	NM_001144013.1	chr2	-	107021135	107084801	107021674	107084744	RGPD3
CNV-US-67	NM_001328646.2	chr2	-	105865864	105946192	105866800	105924758	TGFBRAP1
CNV-US-67	NM_001368307.2	chr2	+	107103819	107160753	107103882	107160493	CD8B2
CNV-US-67	NM_003581.5	chr2	+	106361368	106510728	106471519	106509632	NCK2
CNV-US-67	NM_024093.3	chr2	+	105953996	105965668	105954044	105961828	C2orf49
CNV-US-67	NM_025076.4	chr2	-	106709758	106810795	106710481	106810697	UXS1
CNV-US-67	NM_032411.3	chr2	+	106682143	106694611	106682220	106694382	ECRG4
CNV-US-67	NR_003506.3	chr2	+	106998569	107007851	107007851	107007851	PLGLA
CNV-US-67	NR_024439.1	chr2	-	108439519	108443225	108443225	108443225	RGPD4-AS1
CNV-US-67	NR_038891.1	chr2	-	106209553	106227016	106227016	106227016	LOC285000
CNV-US-67	NR_126370.1	chr2	+	108370567	108438585	108438585	108438585	GACAT1
CNV-US-67	NR_146968.1	chr2	+	108145874	108172952	108172952	108172952	LINC01886
CNV-US-67	NR_157576.1	chr2	+	106986200	106992994	106992994	106992994	LOC402096
CNV-US-68	NM_001164463.1	chr2	-	113125945	113191222	113127754	113191030	RGPD8
CNV-US-68	NM_001282772.2	chr2	+	113299612	113337395	113299728	113333306	POLR1B
CNV-US-68	NM_001304353.2	chr2	+	113342023	113346617	113343662	113346466	CHCHD5
CNV-US-68	NM_001329914.2	chr2	+	112812845	112876891	112813168	112873720	TMEM87B
CNV-US-68	NM_001371712.1	chr2	+	113239732	113299316	113239921	113295744	TTL
CNV-US-68	NM_006343.3	chr2	+	112656183	112787138	112656312	112786441	MERTK
CNV-US-68	NM_022662.4	chr2	-	112525216	112641770	112526867	112638402	ANAPC1
CNV-US-68	NM_032494.3	chr2	-	112969105	113012619	112988494	113012558	ZC3H8
CNV-US-68	NM_153214.3	chr2	+	112895961	112945795	112896232	112945083	FBLN7
CNV-US-68	NM_198581.3	chr2	+	113033173	113097636	113033571	113090065	ZC3H6
CNV-US-68	NR_136321.1	chr2	-	113299232	113299789	113299789	113299789	LOC105373562
CNV-US-69	NM_001278579.2	chr2	+	148602085	148688391	148602721	148684843	ACVR2A
CNV-US-69	NM_002552.5	chr2	-	148687964	148778306	148693078	148733527	ORC4
CNV-US-69	NM_004522.3	chr2	+	149632795	149883273	149633186	149868190	KIF5C
CNV-US-69	NM_015630.4	chr2	+	149402319	149545138	149402586	149543946	EPC2
CNV-US-69	NM_018328.4	chr2	+	148778579	149271046	149216327	149270510	MBD5
CNV-US-7	NM_000696.3	chr1	-	165631448	165667900	165632286	165667795	ALDH9A1
CNV-US-7	NM_001005214.4	chr1	+	165513236	165533194	165513533	165533061	LRRC52
CNV-US-7	NM_001256571.2	chr1	-	165370158	165394221	165370499	165389179	RXRG
CNV-US-7	NM_001314014.2	chr1	+	166808711	166825596	166810321	166819646	POGK
CNV-US-7	NM_001320302.1	chr1	-	166025154	166135992	166029845	166135485	FAM78B
CNV-US-7	NM_001363568.2	chr1	+	165796850	165880855	165854580	165877060	UCK2
CNV-US-7	NM_004528.4	chr1	+	165600470	165625373	165619084	165624741	MGST3
CNV-US-7	NM_019026.4	chr1	-	165693527	165738159	165697259	165738141	TMCO1
CNV-US-7	NM_053053.4	chr1	-	166825746	166845501	166826803	166845470	TADA1
CNV-US-7	NR_002925.2	chr1	+	166573152	166594475	166594475	166594475	FMO9P
CNV-US-7	NR_026744.2	chr1	-	165446078	165551392	165551392	165551392	LRRC52-AS1
CNV-US-7	NR_030626.1	chr1	-	166123979	166124035	166124035	166124035	MIR921
CNV-US-7	NR_036683.1	chr1	+	165667986	165679205	165679205	165679205	LOC440700
CNV-US-7	NR_037431.1	chr1	+	165877157	165877213	165877213	165877213	MIR3658
CNV-US-7	NR_125374.1	chr1	+	165738165	165744686	165744686	165744686	TMCO1-AS1
CNV-US-7	NR_146890.1	chr1	-	166445008	166459276	166459276	166459276	LINC01675
CNV-US-70	NM_001145000.3	chr2	+	187454782	187545628	187455065	187542019	ITGAV
CNV-US-70	NM_018471.3	chr2	+	187350986	187374088	187351109	187373460	ZC3H15
CNV-US-70	NM_173651.4	chr2	+	186603530	186698017	186603621	186697953	FSIP2
CNV-US-70	NM_177454.4	chr2	+	187558786	187630686	187558900	187627550	FAM171B
CNV-US-70	NR_110218.1	chr2	-	186898257	186951044	186951044	186951044	LINC01473
CNV-US-70	NR_144453.1	chr2	-	186648417	186664877	186664877	186664877	FSIP2-AS1
CNV-US-71	NM_014914.5	chr2	+	236402686	237040437	236403330	237032766	AGAP1
CNV-US-71	NR_131900.1	chr2	+	236414394	236416210	236416210	236416210	AGAP1-IT1
CNV-US-71	NR_146582.1	chr2	-	236422383	236426565	236426565	236426565	TNRC17
CNV-US-72	NM_001009612.3	chr20	+	1184097	1188923	1184160	1187746	C20orf202
CNV-US-72	NM_001037732.3	chr20	-	168493	170352	168526	170264	DEFB128
CNV-US-72	NM_001040007.3	chr20	-	939094	982954	940999	982807	RSPO4
CNV-US-72	NM_001040022.1	chr20	+	1874812	1920540	1876093	1918214	SIRPA
CNV-US-72	NM_001042353.3	chr20	+	814357	826920	825447	826335	FAM110A
CNV-US-72	NM_001134836.2	chr20	-	1455222	1472066	1456811	1472005	SIRPB2
CNV-US-72	NM_001136566.2	chr20	+	1206763	1235145	1209097	1235101	RAD21L1
CNV-US-72	NM_001190892.1	chr20	-	1959401	1973452	1960968	1963730	PDYN
CNV-US-72	NM_001199784.1	chr20	-	1290552	1306513	1291084	1301060	SDCBP2
CNV-US-72	NM_001199786.1	chr20	-	1349620	1373816	1350672	1373642	FKBP1A
CNV-US-72	NM_001206736.1	chr20	-	1422806	1448337	1424393	1447469	NSFL1C
CNV-US-72	NM_001254734.2	chr20	+	2361546	2413399	2361614	2413180	TGM6
CNV-US-72	NM_001282498.1	chr20	-	2462462	2489778	2463806	2473378	ZNF343
CNV-US-72	NM_001323684.2	chr20	+	327754	335506	330287	334279	NRSN2
CNV-US-72	NM_001323956.1	chr20	+	388693	412783	398463	411074	RBCK1
CNV-US-72	NM_003245.4	chr20	+	2276646	2321725	2276709	2321227	TGM3
CNV-US-72	NM_004609.3	chr20	-	584636	590910	585234	590881	TCF15
CNV-US-72	NM_006065.4	chr20	-	1545028	1600740	1546800	1600590	SIRPB1
CNV-US-72	NM_006943.3	chr20	+	306214	310872	306568	307516	SOX12
CNV-US-72	NM_014723.4	chr20	+	1246937	1289971	1277015	1286698	SNPH
CNV-US-72	NM_015985.4	chr20	-	850542	896977	853602	896857	ANGPT4
CNV-US-72	NM_018354.2	chr20	-	1161204	1165117	1161491	1164445	TMEM74B
CNV-US-72	NM_021158.4	chr20	+	361272	378203	368654	377334	TRIB3
CNV-US-72	NM_030931.4	chr20	+	123230	126392	123269	126333	DEFB126
CNV-US-72	NM_033089.7	chr20	+	278210	280965	278227	279442	ZCCHC3
CNV-US-72	NM_033129.4	chr20	-	642239	656446	644314	656245	SCRT2
CNV-US-72	NM_033409.4	chr20	-	740723	749144	741669	746418	SLC52A3
CNV-US-72	NM_080571.1	chr20	-	251503	271419	251847	271244	C20orf96
CNV-US-72	NM_080725.3	chr20	-	627258	633844	629357	633829	SRXN1
CNV-US-72	NM_080816.3	chr20	-	1609797	1638425	1610869	1638360	SIRPG
CNV-US-72	NM_080831.4	chr20	+	207898	210527	207929	210412	DEFB129
CNV-US-72	NM_080836.4	chr20	+	2082472	2129201	2082527	2098024	STK35
CNV-US-72	NM_139074.4	chr20	+	138094	139804	138185	139665	DEFB127
CNV-US-72	NM_144628.4	chr20	-	416123	443177	419229	443049	TBC1D20
CNV-US-72	NM_153325.4	chr20	+	68312	77735	68350	77058	DEFB125
CNV-US-72	NM_177560.3	chr20	-	453141	524434	464604	478382	CSNK2A1
CNV-US-72	NM_178460.3	chr20	-	1514896	1538351	1515070	1538299	SIRPD
CNV-US-72	NM_178578.3	chr20	+	1093871	1152890	1099416	1145724	PSMF1
CNV-US-72	NM_198216.2	chr20	-	2442287	2451435	2442401	2451336	SNRPB
CNV-US-72	NM_207469.3	chr20	+	238364	241737	238419	239947	DEFB132
CNV-US-72	NR_003684.1	chr20	-	2443597	2443693	2443693	2443693	SNORD119
CNV-US-72	NR_037142.1	chr20	-	1754010	1760392	1760392	1760392	LOC100289473
CNV-US-72	NR_037661.1	chr20	-	1290552	1373816	1373816	1373816	FKBP1A-SDCBP2
CNV-US-72	NR_040048.1	chr20	+	1305986	1359379	1359379	1359379	SDCBP2-AS1
CNV-US-72	NR_106929.1	chr20	-	1373543	1373605	1373605	1373605	MIR6869
CNV-US-72	NR_109990.1	chr20	-	300330	305896	305896	305896	NRSN2-AS1
CNV-US-72	NR_110090.1	chr20	+	1614153	1629119	1629119	1629119	SIRPG-AS1
CNV-US-72	NR_134520.1	chr20	+	1927855	1988163	1988163	1988163	PDYN-AS1
CNV-US-72	NR_136535.1	chr20	-	1098494	1099091	1099091	1099091	LOC105372493
CNV-US-72	NR_161305.1	chr20	+	2187573	2193797	2193797	2193797	LOC388780
CNV-US-73	NM_001172646.1	chr20	+	9049700	9461463	9288461	9459636	PLCB4
CNV-US-73	NM_001199897.1	chr20	+	9495004	9511171	9495499	9510467	LAMP5
CNV-US-73	NM_001322907.1	chr20	+	10199445	10288068	10256139	10286845	SNAP25
CNV-US-73	NM_018848.3	chr20	-	10385427	10412573	10385894	10394162	MKKS
CNV-US-73	NM_020341.4	chr20	-	9518031	9819724	9520108	9624976	PAK5
CNV-US-73	NM_198798.3	chr20	+	10015634	10038951	10018949	10036308	ANKEF1
CNV-US-73	NR_040710.1	chr20	-	10004459	10200154	10200154	10200154	SNAP25-AS1
CNV-US-73	NR_109861.1	chr20	+	9966980	9987764	9987764	9987764	PARAL1
CNV-US-73	NR_109957.1	chr20	-	9485826	9495645	9495645	9495645	LAMP5-AS1
CNV-US-74	NM_080676.6	chr20	+	13976161	16033842	13976409	16030521	MACROD2
CNV-US-74	NM_198391.3	chr20	-	14303630	14318258	14306202	14308152	FLRT3
CNV-US-74	NR_037841.3	chr20	-	14864898	14910164	14910164	14910164	MACROD2-AS1
CNV-US-74	NR_104193.2	chr20	+	14535029	14609554	14609554	14609554	MACROD2-IT1
CNV-US-75	NM_001161766.1	chr20	-	32868070	32899608	32868839	32883335	AHCY
CNV-US-75	NM_001242539.2	chr20	-	33302577	33370207	33303125	33370158	NCOA6
CNV-US-75	NM_001257138.3	chr20	+	32951078	33099578	33000438	33095599	ITCH
CNV-US-75	NM_001329430.2	chr20	+	33292147	33301240	33296543	33298111	TP53INP2
CNV-US-75	NM_001672.2	chr20	+	32848170	32857148	32848180	32856973	ASIP
CNV-US-75	NM_014183.3	chr20	+	33104188	33128762	33104263	33128428	DYNLRB1
CNV-US-75	NM_080476.4	chr20	-	33148345	33265089	33148669	33264889	PIGU
CNV-US-75	NM_181509.3	chr20	+	33134647	33148149	33137781	33147702	MAP1LC3A
CNV-US-75	NR_030374.1	chr20	+	33054129	33054223	33054223	33054223	MIR644A
CNV-US-76	NM_001256135.1	chr20	+	47662782	47713497	47675000	47712975	CSE1L
CNV-US-76	NM_001348187.1	chr20	+	47835831	47860614	47835892	47860371	DDX27
CNV-US-76	NM_006420.3	chr20	+	47538247	47653230	47538426	47649736	ARFGEF2
CNV-US-76	NM_006534.4	chr20	+	46130630	46285616	46250991	46282161	NCOA3
CNV-US-76	NM_017454.3	chr20	-	47729875	47804907	47731414	47770570	STAU1
CNV-US-76	NM_020820.4	chr20	-	47240789	47444536	47242422	47444397	PREX1
CNV-US-76	NM_021035.3	chr20	-	47862436	47894594	47863803	47892376	ZNFX1
CNV-US-76	NM_198596.2	chr20	-	46286149	46415360	46287105	46386107	SULF2
CNV-US-76	NR_026958.1	chr20	+	46988653	46999381	46999381	46999381	LINC00494
CNV-US-76	NR_109942.1	chr20	+	46611969	46613057	46613057	46613057	LINC01523
CNV-US-76	NR_110027.1	chr20	-	46608836	46618861	46618861	46618861	LINC01522
CNV-US-76	NR_110624.1	chr20	-	47656999	47662593	47662593	47662593	CSE1L-AS1
CNV-US-77	NM_000100.3	chr21	-	45193545	45196256	45194082	45196150	CSTB
CNV-US-77	NM_000383.4	chr21	+	45705758	45718531	45705889	45717610	AIRE
CNV-US-77	NM_000394.4	chr21	+	44589117	44592915	44589209	44592390	CRYAA
CNV-US-77	NM_001002021.3	chr21	+	45719935	45747256	45725201	45746745	PFKL
CNV-US-77	NM_001006114.2	chr21	+	47706243	47712435	47706827	47711403	YBEY
CNV-US-77	NM_001025204.1	chr21	-	44513065	44527688	44513211	44515833	U2AF1
CNV-US-77	NM_001098402.2	chr21	-	43406939	43430469	43411003	43414204	ZBTB21
CNV-US-77	NM_001112.4	chr21	+	46494494	46646475	46591571	46642112	ADARB1
CNV-US-77	NM_001144925.2	chr21	+	42792484	42831141	42803997	42830685	MX1
CNV-US-77	NM_001146115.2	chr21	+	47878803	47967120	47879044	47966959	DIP2A
CNV-US-77	NM_001178008.2	chr21	-	44473300	44496502	44473989	44492303	CBS
CNV-US-77	NM_001199528.3	chr21	+	43482985	43563564	43496253	43557730	UMODL1
CNV-US-77	NM_001243467.2	chr21	+	43824010	43867794	43824054	43867230	UBASH3A
CNV-US-77	NM_001271440.2	chr21	-	45748826	45759273	45750080	45759077	CFAP410
CNV-US-77	NM_001272037.2	chr21	-	45917775	46131487	45919665	45987767	TSPEAR
CNV-US-77	NM_001282934.1	chr21	-	43218384	43299591	43221399	43299480	PRDM15
CNV-US-77	NM_001283052.2	chr21	-	45642873	45660826	45648916	45656900	ICOSLG
CNV-US-77	NM_001286258.1	chr21	+	44394619	44454041	44433177	44450211	PKNOX1
CNV-US-77	NM_001286462.1	chr21	-	47720343	47740739	47721912	47734920	C21orf58
CNV-US-77	NM_001286506.2	chr21	-	43892595	43916334	43892927	43916296	RSPH1
CNV-US-77	NM_001286822.1	chr21	-	46269499	46293818	46271281	46293531	PTTG1IP
CNV-US-77	NM_001303238.2	chr21	-	46305867	46340814	46306282	46326950	ITGB2
CNV-US-77	NM_001308491.1	chr21	-	44337360	44345708	44338633	44339116	ERVH48-1
CNV-US-77	NM_001316988.1	chr21	+	46359611	46396904	46380052	46396718	FAM207A
CNV-US-77	NM_001320350.1	chr21	+	45773483	45862964	45773583	45861700	TRPM2
CNV-US-77	NM_001320384.2	chr21	+	45553564	45561297	45553579	45560956	GATD3A
CNV-US-77	NM_001348238.2	chr21	+	47063638	47362364	47269999	47361620	PCBP3
CNV-US-77	NM_001350598.1	chr21	+	47571288	47572561	47571448	47572465	FTCD-AS1
CNV-US-77	NM_001352511.2	chr21	-	46932478	46982939	46934889	46957873	SLC19A1
CNV-US-77	NM_001369878.1	chr21	+	45285103	45407473	45379562	45402273	AGPAT3
CNV-US-77	NM_001535.4	chr21	+	48055506	48085036	48056863	48084239	PRMT2
CNV-US-77	NM_001848.3	chr21	+	47401683	47424962	47401764	47423927	COL6A1
CNV-US-77	NM_001849.4	chr21	+	47518025	47552762	47531390	47552466	COL6A2
CNV-US-77	NM_002340.6	chr21	-	47608359	47648688	47611017	47648659	LSS
CNV-US-77	NM_002463.2	chr21	+	42733953	42781320	42748833	42780160	MX2
CNV-US-77	NM_002606.3	chr21	+	44073730	44195619	44073924	44195403	PDE9A
CNV-US-77	NM_003225.3	chr21	-	43782390	43786644	43782587	43786604	TFF1
CNV-US-77	NM_003226.3	chr21	-	43731776	43735706	43732365	43735526	TFF3
CNV-US-77	NM_003274.5	chr21	+	45432189	45526433	45432374	45523412	TRAPPC10
CNV-US-77	NM_003681.5	chr21	+	45139009	45182180	45139175	45175944	PDXK
CNV-US-77	NM_003683.6	chr21	+	45209457	45225174	45209510	45223655	RRP1
CNV-US-77	NM_003906.5	chr21	-	47655046	47705525	47655181	47705200	MCM3AP
CNV-US-77	NM_005049.3	chr21	+	45527279	45551063	45527297	45550653	PWP2
CNV-US-77	NM_005423.5	chr21	-	43766465	43771103	43766641	43771066	TFF2
CNV-US-77	NM_005656.4	chr21	-	42836231	42880085	42838068	42870060	TMPRSS2
CNV-US-77	NM_006031.6	chr21	+	47744069	47865682	47744142	47865240	PCNT
CNV-US-77	NM_006272.3	chr21	-	48018516	48024995	48019275	48022328	S100B
CNV-US-77	NM_006657.3	chr21	-	47556175	47575493	47556900	47575437	FTCD
CNV-US-77	NM_006936.3	chr21	-	46225531	46237977	46226865	46237883	SUMO3
CNV-US-77	NM_007031.2	chr21	-	44949065	45079369	44949633	45077977	HSF2BP
CNV-US-77	NM_012105.5	chr21	+	42540086	42654457	42540190	42647551	BACE2
CNV-US-77	NM_015056.3	chr21	+	45079440	45115960	45079545	45113264	RRP1B
CNV-US-77	NM_015227.6	chr21	-	46683849	46707810	46687365	46707786	POFUT2
CNV-US-77	NM_017445.3	chr21	+	44985062	44985529	44985119	44985500	H2BS1
CNV-US-77	NM_018964.4	chr21	+	43919731	44001536	43938564	44000470	SLC37A1
CNV-US-77	NM_020639.3	chr21	-	43159532	43187212	43160997	43187201	RIPK4
CNV-US-77	NM_021075.4	chr21	+	44313418	44333409	44313443	44329131	NDUFV3
CNV-US-77	NM_024022.3	chr21	-	43791945	43816161	43792870	43815526	TMPRSS3
CNV-US-77	NM_030891.6	chr21	+	45875392	45882079	45876527	45877301	LRRC3
CNV-US-77	NM_032261.5	chr21	-	47581073	47604373	47581292	47588303	SPATC1L
CNV-US-77	NM_033661.4	chr21	-	44263189	44299693	44270158	44299605	WDR4
CNV-US-77	NM_058186.4	chr21	+	42688727	42729654	42688806	42729124	FAM3B
CNV-US-77	NM_130445.4	chr21	+	46825079	46933634	46825145	46932312	COL18A1
CNV-US-77	NM_173354.5	chr21	-	44834362	44847011	44836621	44846058	SIK1
CNV-US-77	NM_175867.3	chr21	-	45666221	45681780	45666279	45681142	DNMT3L
CNV-US-77	NM_181684.3	chr21	-	46086105	46086844	46086362	46086803	KRTAP12-2
CNV-US-77	NM_181686.2	chr21	-	46101490	46102078	46101747	46102038	KRTAP12-1
CNV-US-77	NM_181688.3	chr21	+	46057272	46058372	46057334	46058090	KRTAP10-10
CNV-US-77	NM_182688.3	chr21	-	46188494	46221735	46191291	46207875	UBE2G2
CNV-US-77	NM_198687.2	chr21	+	45993605	45995248	45993635	45994841	KRTAP10-4
CNV-US-77	NM_198688.3	chr21	-	46011148	46012386	46011267	46012365	KRTAP10-6
CNV-US-77	NM_198689.3	chr21	+	46020496	46022091	46020521	46021649	KRTAP10-7
CNV-US-77	NM_198690.3	chr21	+	46047009	46048295	46047088	46047967	KRTAP10-9
CNV-US-77	NM_198691.3	chr21	-	45958863	45960078	45959184	45960033	KRTAP10-1
CNV-US-77	NM_198692.3	chr21	+	46066330	46067567	46066375	46067272	KRTAP10-11
CNV-US-77	NM_198693.4	chr21	-	45970239	45971388	45970573	45971341	KRTAP10-2
CNV-US-77	NM_198694.3	chr21	-	45999331	46000481	45999639	46000455	KRTAP10-5
CNV-US-77	NM_198695.2	chr21	+	46031995	46032871	46032017	46032797	KRTAP10-8
CNV-US-77	NM_198696.3	chr21	-	45977672	45978678	45977932	45978598	KRTAP10-3
CNV-US-77	NM_198697.2	chr21	+	46077848	46078258	46077896	46078187	KRTAP12-3
CNV-US-77	NM_198698.1	chr21	-	46074129	46074576	46074192	46074531	KRTAP12-4
CNV-US-77	NM_198699.1	chr21	+	46117086	46117959	46117116	46117854	KRTAP10-12
CNV-US-77	NM_199050.3	chr21	-	43305220	43346812	43309232	43342107	C2CD2
CNV-US-77	NM_207627.1	chr21	+	43619798	43717354	43621785	43716502	ABCG1
CNV-US-77	NR_024028.2	chr21	+	43136595	43137742	43137742	43137742	LINC00112
CNV-US-77	NR_024089.2	chr21	-	46419121	46424642	46424642	46424642	PICSAR
CNV-US-77	NR_024367.1	chr21	+	43099461	43117496	43117496	43117496	LINC00111
CNV-US-77	NR_026547.1	chr21	+	45937097	45938860	45938860	45938860	TSPEAR-AS2
CNV-US-77	NR_026863.1	chr21	-	44881973	44898103	44898103	44898103	LINC00313
CNV-US-77	NR_026943.1	chr21	+	46707966	46717269	46717269	46717269	LINC00205
CNV-US-77	NR_026961.1	chr21	-	45225638	45232448	45232448	45232448	AATBC
CNV-US-77	NR_027128.1	chr21	-	46353198	46359828	46359828	46359828	LINC01547
CNV-US-77	NR_027243.1	chr21	-	43522243	43528644	43528644	43528644	UMODL1-AS1
CNV-US-77	NR_027272.1	chr21	-	43131679	43135935	43135935	43135935	LINC00479
CNV-US-77	NR_027292.2	chr21	-	46490869	46493126	46493126	46493126	SSR4P1
CNV-US-77	NR_028082.1	chr21	-	46839630	46844955	46844955	46844955	COL18A1-AS1
CNV-US-77	NR_033840.1	chr21	-	46409778	46414001	46414001	46414001	LINC00163
CNV-US-77	NR_036167.1	chr21	+	42539483	42539556	42539556	42539556	MIR3197
CNV-US-77	NR_038316.1	chr21	+	46340949	46349595	46349595	46349595	ITGB2-AS1
CNV-US-77	NR_038876.1	chr21	-	47247754	47256333	47256333	47256333	PCBP3-AS1
CNV-US-77	NR_046400.1	chr21	+	47882383	47889219	47889219	47889219	DIP2A-IT1
CNV-US-77	NR_047476.1	chr21	-	45870868	45875167	45875167	45875167	LRRC3-DT
CNV-US-77	NR_049889.1	chr21	-	44371037	44371124	44371124	44371124	MIR5692B
CNV-US-77	NR_052004.1	chr21	-	46827300	46829980	46829980	46829980	COL18A1-AS2
CNV-US-77	NR_103707.1	chr21	+	45925926	45936458	45936458	45936458	TSPEAR-AS1
CNV-US-77	NR_103713.2	chr21	-	44742088	44751919	44751919	44751919	LINC00322
CNV-US-77	NR_103811.1	chr21	-	46758504	46761905	46761905	46761905	LINC00316
CNV-US-77	NR_106718.1	chr21	-	45029767	45029870	45029870	45029870	MIR6070
CNV-US-77	NR_106872.1	chr21	-	43166931	43167001	43167001	43167001	MIR6814
CNV-US-77	NR_106873.1	chr21	+	46898179	46898240	46898240	46898240	MIR6815
CNV-US-77	NR_109928.1	chr21	+	46222155	46224632	46224632	46224632	LINC01424
CNV-US-77	NR_109931.1	chr21	+	47392883	47394867	47394867	47394867	LOC101928796
CNV-US-77	NR_109964.1	chr21	-	45834472	45845446	45845446	45845446	TRPM2-AS
CNV-US-77	NR_110566.1	chr21	+	47649144	47662913	47662913	47662913	MCM3AP-AS1
CNV-US-77	NR_119384.1	chr21	+	43429302	43445029	43445029	43445029	ZNF295-AS1
CNV-US-77	NR_131192.1	chr21	-	44019513	44035205	44035205	44035205	LINC01671
CNV-US-77	NR_131902.1	chr21	-	44777934	44782229	44782229	44782229	LINC01679
CNV-US-77	NR_132773.1	chr21	-	43368213	43368391	43368391	43368391	SNORA91
CNV-US-77	NR_133677.1	chr21	-	44560632	44561202	44561202	44561202	FRGCA
CNV-US-77	NR_135279.1	chr21	+	46654254	46678645	46678645	46678645	LINC00334
CNV-US-77	NR_135514.1	chr21	+	45670695	45671404	45671404	45671404	DNMT3L-AS1
CNV-US-77	NR_135517.1	chr21	-	44197928	44200104	44200104	44200104	LINC01668
CNV-US-77	NR_135518.1	chr21	+	43916648	43917553	43917553	43917553	LOC101930094
CNV-US-77	NR_145780.1	chr21	-	47614003	47614073	47614073	47614073	SNORD159
CNV-US-77	NR_146631.1	chr21	-	45578655	45579745	45579745	45579745	LINC01678
CNV-US-77	NR_146912.1	chr21	+	47013567	47022970	47022970	47022970	LINC01694
CNV-US-77	NR_148920.1	chr21	-	42547157	42557166	42557166	42557166	PLAC4
CNV-US-77	NR_152722.1	chr21	+	44866480	44873782	44873782	44873782	LINC00319
CNV-US-77	NR_155204.1	chr21	+	45905453	45911025	45911025	45911025	LINC02575
CNV-US-78	NM_001146115.2	chr21	+	47878803	47967120	47879044	47966959	DIP2A
CNV-US-78	NM_001286462.1	chr21	-	47720343	47740739	47721912	47734920	C21orf58
CNV-US-78	NM_001314026.1	chr21	+	47706243	47712435	47706827	47711403	YBEY
CNV-US-78	NM_001320412.2	chr21	-	47556175	47575493	47556367	47575437	FTCD
CNV-US-78	NM_001350598.1	chr21	+	47571288	47572561	47571448	47572465	FTCD-AS1
CNV-US-78	NM_001535.4	chr21	+	48055506	48085036	48056863	48084239	PRMT2
CNV-US-78	NM_002340.6	chr21	-	47608359	47648688	47611017	47648659	LSS
CNV-US-78	NM_003906.5	chr21	-	47655046	47705525	47655181	47705200	MCM3AP
CNV-US-78	NM_006031.6	chr21	+	47744069	47865682	47744142	47865240	PCNT
CNV-US-78	NM_006272.3	chr21	-	48018516	48024995	48019275	48022328	S100B
CNV-US-78	NM_032261.5	chr21	-	47581073	47604373	47581292	47588303	SPATC1L
CNV-US-78	NR_046400.1	chr21	+	47882383	47889219	47889219	47889219	DIP2A-IT1
CNV-US-78	NR_110566.1	chr21	+	47649144	47662913	47662913	47662913	MCM3AP-AS1
CNV-US-78	NR_145780.1	chr21	-	47614003	47614073	47614073	47614073	SNORD159
CNV-US-79	NM_000496.3	chr22	+	25615605	25627836	25617396	25627739	CRYBB2
CNV-US-79	NM_001001663.3	chr22	-	25330920	25342662	25331299	25334242	TMEM211
CNV-US-79	NM_001008496.3	chr22	-	25115000	25170687	25115438	25158466	PIWIL3
CNV-US-79	NM_001098498.3	chr22	+	25202177	25323545	25202292	25320241	SGSM1
CNV-US-79	NM_001145206.1	chr22	+	25423940	25593415	25423966	25586747	KIAA1671
CNV-US-79	NM_001184774.2	chr22	+	26565427	26779562	26565635	26776261	SEZ6L
CNV-US-79	NM_001362778.2	chr22	+	25960641	26125261	26057617	26118417	GRK3
CNV-US-79	NM_004076.5	chr22	+	25595824	25603326	25597363	25603179	CRYBB3
CNV-US-79	NM_032608.7	chr22	+	26138154	26427011	26157059	26423644	MYO18B
CNV-US-79	NM_182492.2	chr22	-	25747384	25758524	25747765	25756059	LRP5L
CNV-US-79	NR_001283.1	chr22	+	25160467	25161988	25161988	25161988	TOP1P2
CNV-US-79	NR_029395.1	chr22	+	25714223	25716194	25716194	25716194	IGLL3P
CNV-US-79	NR_033733.1	chr22	+	25844053	25857645	25857645	25857645	CRYBB2P1
CNV-US-79	NR_038941.1	chr22	-	25498383	25508659	25508659	25508659	KIAA1671-AS1
CNV-US-79	NR_106875.1	chr22	+	25851612	25851678	25851678	25851678	MIR6817
CNV-US-8	NM_001001740.3	chr1	-	175913961	176176380	175914288	176176114	COP1
CNV-US-8	NM_003285.3	chr1	-	175284329	175712731	175292492	175375850	TNR
CNV-US-8	NM_014656.3	chr1	-	175126121	175161912	175129849	175130149	KIAA0040
CNV-US-8	NM_022093.2	chr1	+	175036968	175117211	175046554	175116207	TNN
CNV-US-8	NR_002998.1	chr1	-	175937532	175937676	175937676	175937676	SCARNA3
CNV-US-8	NR_125964.1	chr1	+	175846478	175849600	175849600	175849600	LINC01657
CNV-US-8	NR_162097.1	chr1	-	175937505	175937615	175937615	175937615	MIR1843
CNV-US-80	NM_001243723.1	chr3	+	4344987	4358949	4345054	4358930	SETMAR
CNV-US-80	NM_016302.3	chr3	-	3191316	3221401	3192548	3221371	CRBN
CNV-US-80	NM_020873.7	chr3	+	3841114	3891518	3886325	3888476	LRRN1
CNV-US-80	NR_149025.1	chr3	-	3742497	3842559	3842559	3842559	LOC100130207
CNV-US-81	NM_017784.4	chr3	-	31702316	32023342	31703563	32022671	OSBPL10
CNV-US-81	NM_178862.3	chr3	+	31574416	31679108	31574490	31677556	STT3B
CNV-US-81	NM_207359.2	chr3	-	30767691	30936153	30769733	30936106	GADL1
CNV-US-81	NR_130459.1	chr3	-	31203195	31203279	31203279	31203279	MIR466
CNV-US-82	NM_001320901.2	chr3	-	59733002	60066635	59737951	59999943	FHIT
CNV-US-82	NR_128708.1	chr3	-	60603537	60603603	60603603	60603603	MIR548BB
CNV-US-83	NM_001351622.2	chr3	+	108855565	108870248	108855694	108868741	C3orf85
CNV-US-83	NM_005816.5	chr3	+	111261043	111371219	111261095	111368653	CD96
CNV-US-83	NM_014429.4	chr3	-	108677094	108836981	108677811	108836906	MORC1
CNV-US-83	NM_015480.3	chr3	+	110790662	110856407	110790864	110853062	NECTIN3
CNV-US-83	NM_018189.3	chr3	-	109044987	109056419	109046834	109056364	DPPA4
CNV-US-83	NM_024508.5	chr3	-	111311746	111314193	111312391	111313048	ZBED2
CNV-US-83	NM_138815.4	chr3	-	109012634	109035364	109019239	109033389	DPPA2
CNV-US-83	NR_026767.1	chr3	+	108897011	108904108	108904108	108904108	LINC00488
CNV-US-83	NR_039647.1	chr3	+	109321674	109321744	109321744	109321744	MIR4445
CNV-US-83	NR_045114.1	chr3	-	110764161	110788806	110788806	110788806	NECTIN3-AS1
CNV-US-83	NR_109841.1	chr3	+	109128836	109214014	109214014	109214014	LINC01205
CNV-US-83	NR_144461.1	chr3	+	108820302	108829187	108829187	108829187	MORC1-AS1
CNV-US-84	NM_	chr3	+	169491183	169507504	169507504	169507504	MYNN
CNV-US-84	NM_001080460.2	chr3	+	169539678	169555561	169539709	169555419	LRRIQ4
CNV-US-84	NM_001099645.2	chr3	-	170582663	170587984	170584168	170587956	RPL22L1
CNV-US-84	NM_001277128.2	chr3	-	169556959	169587723	169557769	169587595	LRRC31
CNV-US-84	NM_001308116.2	chr3	-	169805371	169899521	169815017	169896704	PHC3
CNV-US-84	NM_002740.6	chr3	+	169940211	170023765	169940457	170020915	PRKCI
CNV-US-84	NM_003262.4	chr3	+	169684594	169716161	169684610	169710851	SEC62
CNV-US-84	NM_005414.5	chr3	+	170075502	170114623	170078119	170110205	SKIL
CNV-US-84	NM_005602.6	chr3	+	170136655	170152479	170136854	170150544	CLDN11
CNV-US-84	NM_014373.3	chr3	+	169755782	169803180	169801760	169802777	GPR160
CNV-US-84	NM_020949.3	chr3	-	170177335	170303864	170184842	170244725	SLC7A14
CNV-US-84	NM_032487.5	chr3	-	169484708	169487349	169485219	169487308	ACTRT3
CNV-US-84	NM_153353.5	chr3	-	169510790	169530692	169511422	169530336	LRRC34
CNV-US-84	NM_182610.4	chr3	+	169629359	169656963	169637286	169656294	SAMD7
CNV-US-84	NR_001566.1	chr3	-	169482397	169482848	169482848	169482848	TERC
CNV-US-84	NR_027622.1	chr3	-	169661771	169684522	169684522	169684522	LOC100128164
CNV-US-84	NR_106886.1	chr3	+	170140890	170140950	170140950	170140950	MIR6828
CNV-US-84	NR_135555.1	chr3	+	170185072	170379912	170379912	170379912	SLC7A14-AS1
CNV-US-85	NM_004113.6	chr3	-	191857178	192445330	191861797	192444982	FGF12
CNV-US-85	NM_178496.4	chr3	-	192514603	192635645	192516174	192635629	MB21D2
CNV-US-85	NR_046598.1	chr3	+	192232810	192234362	192234362	192234362	FGF12-AS2
CNV-US-86	NM_000134.4	chr4	-	120238404	120243293	120240195	120243257	FABP2
CNV-US-86	NM_001001701.4	chr4	-	120217573	120221800	120219933	120221690	C4orf3
CNV-US-86	NM_001286754.2	chr4	+	119771835	119982402	119772083	119979089	SYNPO2
CNV-US-86	NM_014822.4	chr4	-	119643977	119757281	119644669	119754851	SEC24D
CNV-US-86	NM_016599.4	chr4	+	120056938	120108944	120057680	120107355	MYOZ2
CNV-US-86	NM_019050.2	chr4	+	120133781	120216673	120160914	120214366	USP53
CNV-US-86	NM_020961.4	chr4	+	119606546	119636585	119606689	119631457	METTL14
CNV-US-86	NR_109983.1	chr4	+	119512898	119556180	119556180	119556180	LOC729218
CNV-US-86	NR_125930.1	chr4	-	119585241	119606496	119606496	119606496	METTL14-DT
CNV-US-86	NR_125931.1	chr4	-	120113927	120133799	120133799	120133799	LOC101929762
CNV-US-87	NR_110753.1	chr4	-	130645325	130692633	130692633	130692633	LINC02466
CNV-US-87	NR_147186.1	chr4	+	131297515	131309226	131309226	131309226	LINC02479
CNV-US-87	NR_151713.1	chr4	+	130692773	130876523	130876523	130876523	LINC02465
CNV-US-88	NM_001363585.1	chr4	-	135117487	135122944	135121061	135122174	PABPC4L
CNV-US-88	NR_103762.1	chr4	-	136788137	136809248	136809248	136809248	LINC00613
CNV-US-88	NR_147155.1	chr4	+	135345022	135466659	135466659	135466659	LINC02462
CNV-US-88	NR_147187.1	chr4	-	136034239	136044714	136044714	136044714	LINC02485
CNV-US-88	NR_149105.1	chr4	-	137717056	138133953	138133953	138133953	LINC02511
CNV-US-89	NM_001363585.1	chr4	-	135117487	135122944	135121061	135122174	PABPC4L
CNV-US-89	NR_147155.1	chr4	+	135345022	135466659	135466659	135466659	LINC02462
CNV-US-9	NM_001001914.1	chr1	+	247768887	247769817	247768887	247769817	OR2G3
CNV-US-9	NM_001001915.1	chr1	+	247751661	247752615	247751661	247752615	OR2G2
CNV-US-9	NM_001001918.1	chr1	+	248512076	248513015	248512076	248513015	OR14C36
CNV-US-9	NM_001001957.2	chr1	+	248058888	248059833	248058888	248059833	OR2W3
CNV-US-9	NM_001001959.1	chr1	-	248004229	248005198	248004229	248005198	OR11L1
CNV-US-9	NM_001001963.1	chr1	+	248112159	248113098	248112159	248113098	OR2L8
CNV-US-9	NM_001001966.1	chr1	-	247978101	247979031	247978101	247979031	OR14A16
CNV-US-9	NM_001004136.1	chr1	+	248616098	248617073	248616098	248617073	OR2T2
CNV-US-9	NM_001004491.1	chr1	+	248128633	248129641	248128633	248129641	OR2AK2
CNV-US-9	NM_001004492.1	chr1	-	247614330	247615284	247614330	247615284	OR2B11
CNV-US-9	NM_001004686.2	chr1	+	248201473	248202607	248201569	248202508	OR2L2
CNV-US-9	NM_001004687.1	chr1	+	248223983	248224922	248223983	248224922	OR2L3
CNV-US-9	NM_001004688.1	chr1	+	248343287	248344331	248343287	248344331	OR2M2
CNV-US-9	NM_001004689.1	chr1	+	248366369	248367308	248366369	248367308	OR2M3
CNV-US-9	NM_001004690.1	chr1	+	248308449	248309388	248308449	248309388	OR2M5
CNV-US-9	NM_001004691.1	chr1	-	248486931	248487870	248486931	248487870	OR2M7
CNV-US-9	NM_001004692.1	chr1	-	248457917	248458880	248457917	248458880	OR2T12
CNV-US-9	NM_001004695.1	chr1	-	248436153	248437116	248436153	248437116	OR2T33
CNV-US-9	NM_001004696.1	chr1	+	248524882	248525929	248524882	248525929	OR2T4
CNV-US-9	NM_001004698.2	chr1	+	247654369	247655711	247654429	247655392	OR2W5
CNV-US-9	NM_001004732.2	chr1	+	247901916	247902861	247901916	247902861	OR14K1
CNV-US-9	NM_001005286.1	chr1	-	247875130	247876057	247875130	247876057	OR6F1
CNV-US-9	NM_001005471.1	chr1	+	248550909	248551836	248550909	248551836	OR2T6
CNV-US-9	NM_001005487.1	chr1	-	247835419	247836343	247835419	247836343	OR13G1
CNV-US-9	NM_001005495.1	chr1	+	248636651	248637608	248636651	248637608	OR2T3
CNV-US-9	NM_001005522.1	chr1	+	248084319	248085258	248084319	248085258	OR2T8
CNV-US-9	NM_001079821.2	chr1	+	247579457	247612410	247582096	247611806	NLRP3
CNV-US-9	NM_001204220.2	chr1	-	247197938	247242113	247200750	247241898	ZNF670
CNV-US-9	NM_001204221.2	chr1	-	247108847	247171359	247109098	247171210	ZNF695
CNV-US-9	NM_001243740.2	chr1	-	247285276	247335319	247287169	247335179	ZNF124
CNV-US-9	NM_001258284.1	chr1	+	248185249	248186188	248185249	248186188	OR2L5
CNV-US-9	NM_001281853.1	chr1	+	247670359	247740992	247712493	247737684	GCSAML
CNV-US-9	NM_001355223.1	chr1	+	248604417	248605434	248604417	248605434	OR2T7
CNV-US-9	NM_001355235.1	chr1	+	248097067	248098057	248097067	248098057	OR2AJ1
CNV-US-9	NM_001355292.1	chr1	-	247886258	247911460	247886400	247887345	OR14A2
CNV-US-9	NM_012353.2	chr1	-	247920763	247921708	247920763	247921708	OR1C1
CNV-US-9	NM_015431.4	chr1	+	248020488	248043440	248020548	248039791	TRIM58
CNV-US-9	NM_015446.5	chr1	-	247002399	247094660	247004107	247094629	AHCTF1
CNV-US-9	NM_017504.1	chr1	+	248402230	248403166	248402230	248403166	OR2M4
CNV-US-9	NM_024804.2	chr1	-	247263263	247267674	247263675	247267501	ZNF669
CNV-US-9	NM_030904.1	chr1	+	248569295	248570405	248569295	248570405	OR2T1
CNV-US-9	NM_032752.3	chr1	-	247460716	247495169	247463820	247492880	ZNF496
CNV-US-9	NM_175911.3	chr1	+	248100330	248264224	248262677	248263616	OR2L13
CNV-US-9	NM_198074.4	chr1	-	247693433	247697141	247694850	247695813	OR2C3
CNV-US-9	NM_207401.2	chr1	-	247273461	247275719	247274812	247275526	C1orf229
CNV-US-9	NR_002141.1	chr1	+	248285437	248286082	248286082	248286082	OR2M1P
CNV-US-9	NR_002145.1	chr1	+	248153568	248154493	248154493	248154493	OR2L1P
CNV-US-9	NR_027309.2	chr1	-	247687980	247694106	247694106	247694106	GCSAML-AS1
CNV-US-9	NR_037480.1	chr1	-	247365268	247365362	247365362	247365362	MIR3916
CNV-US-9	NR_037894.1	chr1	-	247108848	247242115	247242115	247242115	ZNF670-ZNF695
CNV-US-9	NR_147502.1	chr1	+	247267812	247272863	247272863	247272863	FLJ39095
CNV-US-9	NR_160309.1	chr1	+	247419373	247420447	247420447	247420447	VN1R5
CNV-US-90	NM_001318394.2	chr4	+	187148660	187179625	187153336	187179248	KLKB1
CNV-US-90	NM_001354804.2	chr4	+	187187342	187196051	187188290	187195433	F11
CNV-US-90	NM_005245.4	chr4	-	187508947	187645010	187509745	187630981	FAT1
CNV-US-90	NM_005958.4	chr4	-	187454808	187476721	187454842	187476519	MTNR1A
CNV-US-90	NM_207352.4	chr4	+	187112720	187134617	187112977	187131795	CYP4V2
CNV-US-90	NR_033900.1	chr4	-	187207251	187422212	187422212	187422212	F11-AS1
CNV-US-90	NR_038931.1	chr4	-	188225236	188426767	188426767	188426767	LOC339975
CNV-US-90	NR_110436.1	chr4	-	188454031	188593795	188593795	188593795	LINC02492
CNV-US-90	NR_147159.1	chr4	+	188123139	188134029	188134029	188134029	LINC02374
CNV-US-90	NR_149103.1	chr4	+	188291801	188293075	188293075	188293075	LINC02514
CNV-US-91	NM_001318394.2	chr4	+	187148660	187179625	187153336	187179248	KLKB1
CNV-US-91	NM_001354804.2	chr4	+	187187342	187196051	187188290	187195433	F11
CNV-US-91	NM_005245.4	chr4	-	187508947	187645010	187509745	187630981	FAT1
CNV-US-91	NM_005958.4	chr4	-	187454808	187476721	187454842	187476519	MTNR1A
CNV-US-91	NM_207352.4	chr4	+	187112720	187134617	187112977	187131795	CYP4V2
CNV-US-91	NR_033900.1	chr4	-	187207251	187422212	187422212	187422212	F11-AS1
CNV-US-91	NR_038931.1	chr4	-	188225236	188426767	188426767	188426767	LOC339975
CNV-US-91	NR_110436.1	chr4	-	188454031	188593795	188593795	188593795	LINC02492
CNV-US-91	NR_147159.1	chr4	+	188123139	188134029	188134029	188134029	LINC02374
CNV-US-91	NR_149103.1	chr4	+	188291801	188293075	188293075	188293075	LINC02514
CNV-US-92	NM_001003841.3	chr5	+	1201709	1225226	1201765	1222019	SLC6A19
CNV-US-92	NM_001009877.2	chr5	-	863849	892674	864582	891867	BRD9
CNV-US-92	NM_001044.5	chr5	-	1392908	1445555	1394849	1443312	SLC6A3
CNV-US-92	NM_001080478.3	chr5	+	191609	196449	191653	195468	LRRC14B
CNV-US-92	NM_001193376.2	chr5	-	1253262	1295183	1253842	1295104	TERT
CNV-US-92	NM_001267557.1	chr5	+	271735	315089	271835	314630	PDCD6
CNV-US-92	NM_001330758.1	chr5	+	218337	257197	218470	256535	SDHA
CNV-US-92	NM_001351303.1	chr5	-	710469	767034	716922	767034	ZDHHC11B
CNV-US-92	NM_004174.4	chr5	-	470570	524564	473493	524437	SLC9A3
CNV-US-92	NM_004237.4	chr5	+	892998	918235	893113	917218	TRIP13
CNV-US-92	NM_006598.3	chr5	-	1050498	1112178	1052474	1112106	SLC12A7
CNV-US-92	NM_007030.3	chr5	-	659976	693467	665216	678175	TPPP
CNV-US-92	NM_007277.5	chr5	+	443290	467405	446320	467013	EXOC3
CNV-US-92	NM_018140.4	chr5	+	612454	653668	612476	653268	CEP72
CNV-US-92	NM_020731.4	chr5	+	304290	438406	304334	434949	AHRR
CNV-US-92	NM_024786.2	chr5	-	795719	851101	801221	850717	ZDHHC11
CNV-US-92	NM_024830.5	chr5	-	1461541	1524075	1463765	1523959	LPCAT1
CNV-US-92	NM_030782.5	chr5	-	1317866	1345214	1318483	1344956	CLPTM1L
CNV-US-92	NM_033120.4	chr5	+	1008916	1039058	1009172	1038488	NKD2
CNV-US-92	NM_052909.5	chr5	+	92282	190081	92346	182438	PLEKHG4B
CNV-US-92	NM_145265.3	chr5	-	196982	218268	205411	216964	CCDC127
CNV-US-92	NM_182632.3	chr5	+	1225495	1246304	1225592	1246193	SLC6A18
CNV-US-92	NR_003263.2	chr5	-	1572071	1594646	1594646	1594646	SDHAP3
CNV-US-92	NR_003713.1	chr5	-	1597671	1634120	1634120	1634120	LOC728613
CNV-US-92	NR_024158.1	chr5	-	470624	473080	473080	473080	PP7080
CNV-US-92	NR_039661.1	chr5	-	535954	535997	535997	535997	MIR4456
CNV-US-92	NR_039662.1	chr5	-	1309424	1309492	1309492	1309492	MIR4457
CNV-US-92	NR_039778.1	chr5	-	1063010	1063089	1063089	1063089	MIR4635
CNV-US-92	NR_103444.1	chr5	-	602283	612325	612325	612325	LOC100996325
CNV-US-92	NR_104613.1	chr5	-	269670	271639	271639	271639	HRAT5
CNV-US-92	NR_104615.1	chr5	-	987291	997455	997455	997455	LOC100506688
CNV-US-92	NR_106723.1	chr5	-	1510876	1510971	1510971	1510971	MIR6075
CNV-US-92	NR_109911.1	chr5	-	1173210	1178720	1178720	1178720	CTD-3080P12.3
CNV-US-92	NR_125375.1	chr5	+	473350	481007	481007	481007	SLC9A3-AS1
CNV-US-92	NR_125810.1	chr5	-	1363696	1380188	1380188	1380188	LINC01511
CNV-US-92	NR_126522.1	chr5	-	441949	443275	443275	443275	EXOC3-AS1
CNV-US-93	NM_001015892.1	chr5	-	68660569	68665840	68660769	68661564	TAF9
CNV-US-93	NM_001242466.2	chr5	+	67588404	67597649	67588998	67593429	PIK3R1
CNV-US-93	NM_001244734.2	chr5	+	68710942	68740157	68715212	68737481	MARVELD2
CNV-US-93	NM_001251969.2	chr5	+	68389840	68400567	68390082	68399872	SLC30A5
CNV-US-93	NM_001324077.1	chr5	+	68530621	68573257	68551337	68572962	CDK7
CNV-US-93	NM_001354844.1	chr5	+	68462836	68474072	68463089	68473458	CCNB1
CNV-US-93	NM_002538.4	chr5	+	68788373	68853931	68800071	68849498	OCLN
CNV-US-93	NM_016283.5	chr5	-	68646810	68665347	68647887	68665317	AK6
CNV-US-93	NM_022909.4	chr5	+	68485409	68506184	68485461	68505626	CENPH
CNV-US-93	NM_033281.6	chr5	+	68513586	68525985	68513656	68525052	MRPS36
CNV-US-93	NM_133343.1	chr5	+	68665123	68710628	68668035	68710119	RAD17
CNV-US-93	NM_176816.5	chr5	-	68576001	68628628	68578555	68616367	CCDC125
CNV-US-93	NR_130778.1	chr5	-	68263567	68325754	68325754	68325754	LINC02198
CNV-US-93	NR_134279.1	chr5	-	68773298	68781439	68781439	68781439	LOC101928924
CNV-US-93	NR_145732.1	chr5	+	68456634	68456766	68456766	68456766	SNORA50D
CNV-US-94	NM_000943.5	chr5	-	122358944	122372420	122359569	122372320	PPIC
CNV-US-94	NM_001031812.3	chr5	+	122847792	122952739	122881357	122950090	CSNK1G3
CNV-US-94	NM_001136239.4	chr5	+	122424935	122529960	122425709	122522895	PRDM6
CNV-US-94	NM_001166226.1	chr5	-	122680578	122759286	122682212	122754180	CEP120
CNV-US-94	NM_001195535.1	chr5	+	121495870	121518358	121495924	121518337	LOC100505841
CNV-US-94	NM_001242935.2	chr5	+	121647763	121799914	121726875	121799270	SNCAIP
CNV-US-94	NM_001270572.1	chr5	+	122881110	122952739	122881357	122950090	CSNK1G3
CNV-US-94	NM_001278199.1	chr5	+	122110690	122170234	122135511	122165343	SNX2
CNV-US-94	NM_001364140.2	chr5	+	122847870	122952743	122881357	122950090	CSNK1G3
CNV-US-94	NM_004384.4	chr5	+	122881110	122952739	122881357	122950090	CSNK1G3
CNV-US-94	NM_014035.4	chr5	+	122181307	122344900	122181328	122343444	SNX24
CNV-US-94	NM_153223.3	chr5	-	122680578	122759286	122682212	122758692	CEP120
CNV-US-94	NM_207317.3	chr5	+	121465240	121489264	121487685	121488780	ZNF474
CNV-US-94	NR_051996.1	chr5	-	121772191	121814782	121814782	121814782	MGC32805
CNV-US-94	NR_109881.1	chr5	-	121964646	122066255	122066255	122066255	LINC02201
CNV-US-94	NR_134281.1	chr5	-	121917193	121920295	121920295	121920295	LOC101927357
CNV-US-94	NR_146771.1	chr5	-	122421925	122426011	122426011	122426011	LOC105379152
CNV-US-95	NM_000171.4	chr5	-	151202073	151304412	151202233	151304110	GLRA1
CNV-US-95	NM_000405.5	chr5	+	150632745	150650001	150632777	150647012	GM2A
CNV-US-95	NM_001145017.2	chr5	-	150655918	150683327	150656953	150682915	SLC36A3
CNV-US-95	NM_001155.5	chr5	-	150480266	150537340	150481008	150527462	ANXA6
CNV-US-95	NM_001167607.2	chr5	+	150632745	150649950	150632777	150647201	GM2A
CNV-US-95	NM_001193544.2	chr5	-	150480266	150521245	150481008	150519726	ANXA6
CNV-US-95	NM_001252385.1	chr5	-	150409503	150460645	150411880	150444656	TNIP1
CNV-US-95	NM_001308150.2	chr5	+	150827163	150859705	150838353	150859619	SLC36A1
CNV-US-95	NM_001309443.2	chr5	-	151040656	151066476	151043131	151055749	SPARC
CNV-US-95	NM_001329790.2	chr5	+	150400151	150408549	150400215	150407691	GPX3
CNV-US-95	NM_001349740.2	chr5	+	150827163	150871940	150843113	150867815	SLC36A1
CNV-US-95	NM_001363114.2	chr5	-	150480266	150537340	150481008	150527462	ANXA6
CNV-US-95	NM_001364486.2	chr5	-	150409505	150460595	150410202	150443285	TNIP1
CNV-US-95	NM_001447.2	chr5	-	150883652	150948505	150885125	150948492	FAT2
CNV-US-95	NM_002084.5	chr5	+	150400151	150408549	150400215	150407691	GPX3
CNV-US-95	NM_003118.4	chr5	-	151040656	151066476	151043131	151055749	SPARC
CNV-US-95	NM_004045.4	chr5	-	151122382	151138192	151125885	151138112	ATOX1
CNV-US-95	NM_006058.5	chr5	-	150409505	150460595	150410273	150444656	TNIP1
CNV-US-95	NM_015621.3	chr5	-	150560612	150603653	150562997	150603531	CCDC69
CNV-US-95	NM_020167.4	chr5	-	151771101	151784840	151771751	151784674	NMUR2
CNV-US-95	NM_078483.4	chr5	+	150827163	150871940	150838353	150867815	SLC36A1
CNV-US-95	NM_181774.4	chr5	-	150655918	150683327	150656953	150682915	SLC36A3
CNV-US-95	NM_181776.3	chr5	-	150694532	150727120	150696377	150727021	SLC36A2
CNV-US-95	NM_198395.2	chr5	+	151151514	151192346	151166181	151183652	G3BP1
CNV-US-95	NR_106752.1	chr5	-	150901647	150901709	150901709	150901709	MIR6499
CNV-US-95	NR_109873.1	chr5	+	151056505	151067471	151067471	151067471	CLMAT3
CNV-US-95	NR_109876.1	chr5	+	151338458	151650010	151650010	151650010	LINC01933
CNV-US-95	NR_132345.1	chr5	-	151149353	151151737	151151737	151151737	LOC100652758
CNV-US-95	NR_160730.1	chr5	+	150591694	150603911	150603911	150603911	LOC105378230
CNV-US-96	NM_001001657.1	chr5	-	180166122	180167058	180166122	180167058	OR2Y1
CNV-US-96	NM_001017987.3	chr5	-	179264275	179285817	179264390	179285796	MRNIP
CNV-US-96	NM_001142298.2	chr5	+	179233392	179265078	179250004	179263593	SQSTM1
CNV-US-96	NM_001280801.2	chr5	-	179382066	179498759	179382664	179498702	RNF130
CNV-US-96	NM_001364377.2	chr5	-	180211779	180236875	180218633	180219971	MGAT1
CNV-US-96	NM_001364608.2	chr5	-	179660142	179719083	179663383	179707561	MAPK9
CNV-US-96	NM_001370472.1	chr5	+	179921378	180005358	179956276	180001200	CNOT6
CNV-US-96	NM_005110.4	chr5	-	179727697	179780336	179728563	179780217	GFPT2
CNV-US-96	NM_014757.5	chr5	+	179159822	179204284	179160113	179201878	MAML1
CNV-US-96	NM_024850.2	chr5	+	180326076	180377906	180326310	180376955	BTNL8
CNV-US-96	NM_052863.3	chr5	-	180017104	180018499	180017230	180018462	SCGB3A1
CNV-US-96	NM_054013.3	chr5	-	179224596	179229875	179225044	179229111	MGAT4B
CNV-US-96	NM_145867.2	chr5	+	179220986	179223648	179221081	179223395	LTC4S
CNV-US-96	NM_152283.4	chr5	-	180274610	180288286	180275791	180278395	ZFP62
CNV-US-96	NM_152547.5	chr5	+	180467265	180488521	180472489	180486862	BTNL9
CNV-US-96	NM_175062.4	chr5	-	179527794	179636211	179528500	179565052	RASGEF1C
CNV-US-96	NM_182925.5	chr5	-	180028505	180076600	180030191	180076545	FLT4
CNV-US-96	NM_197975.3	chr5	+	180415845	180433727	180416028	180432872	BTNL3
CNV-US-96	NM_198868.3	chr5	-	179289070	179334897	179290447	179334821	TBC1D9B
CNV-US-96	NR_029885.1	chr5	-	179442302	179442397	179442397	179442397	MIR340
CNV-US-96	NR_031598.1	chr5	-	179225277	179225346	179225346	179225346	MIR1229
CNV-US-96	NR_045679.1	chr5	+	180257956	180262726	180262726	180262726	LINC00847
CNV-US-96	NR_045680.1	chr5	-	180256953	180258618	180258618	180258618	HEIH
CNV-US-96	NR_107056.1	chr5	-	180470402	180470484	180470484	180470484	MIR8089
CNV-US-96	NR_134283.1	chr5	+	179286002	179288283	179288283	179288283	LOC100996419
CNV-US-96	NR_146728.1	chr5	+	180111095	180113543	180113543	180113543	LINC02222
CNV-US-96	NR_163437.1	chr5	+	179921378	180005358	180005358	180005358	CNOT6
CNV-US-97	NM_001085401.2	chr6	+	4079439	4130999	4087875	4130416	C6orf201
CNV-US-97	NM_001286132.2	chr6	-	4994950	5004271	4995311	5004236	RPP40
CNV-US-97	NM_001368125.1	chr6	+	4706371	4955778	4716012	4954290	CDYL
CNV-US-97	NM_003913.5	chr6	+	4021533	4065217	4021659	4060850	PRPF4B
CNV-US-97	NM_006117.2	chr6	-	4115926	4135831	4116107	4133905	ECI2
CNV-US-97	NM_173563.3	chr6	-	4068600	4079371	4068929	4077648	FAM217A
CNV-US-97	NR_103764.1	chr6	+	4136305	4157619	4157619	4157619	ECI2-DT
CNV-US-97	NR_122107.1	chr6	+	4610798	4612153	4612153	4612153	KU-MEL-3
CNV-US-97	NR_125874.1	chr6	-	4186553	4190263	4190263	4190263	LOC102724096
CNV-US-97	NR_126016.1	chr6	+	5004049	5043823	5043823	5043823	LYRM4-AS1
CNV-US-97	NR_149117.1	chr6	+	4489031	4496005	4496005	4496005	LINC02533
CNV-US-98	NM_001105568.3	chr6	-	17759413	17987866	17761087	17987694	KIF13A
CNV-US-98	NM_001143942.2	chr6	+	17281591	17294102	17281812	17292350	RBM24
CNV-US-98	NM_001190766.2	chr6	+	17102280	17131609	17102488	17131112	STMND1
CNV-US-98	NM_001278209.1	chr6	-	17615265	17707065	17616327	17706618	NUP153
CNV-US-98	NM_001363534.1	chr6	+	17393735	17558023	17421786	17556673	CAP2
CNV-US-98	NM_016255.3	chr6	+	17600532	17611946	17600640	17608570	FAM8A1
CNV-US-98	NR_110855.1	chr6	-	17501590	17511496	17511496	17511496	LOC101928491
CNV-US-98	NR_134616.1	chr6	+	17706360	17707575	17707575	17707575	LOC105374952
CNV-US-99	NM_001159676.1	chr6	-	86317501	86351169	86322599	86351157	SYNCRIP
CNV-US-99	NM_001204813.1	chr6	+	86159301	86205509	86159857	86203722	NT5E
CNV-US-99	NM_001350542.1	chr6	-	86215213	86303874	86215684	86284080	SNX14
CNV-US-99	NR_134633.1	chr6	-	86096936	86114520	86114520	86114520	LINC02535

## Sheet: S1 Gene panels
CHD panel	Transcription factors	GO:0030509 - bmp	GO:0016055 - wnt	GO:0007219 - notch	GO:0007179 - TGFbeta	GO:0007224 - smoothened	GO:0038092 - nodal	GO:0035329 - hippo	GO:0008543 - FGF	GO:0038084 - VEGF	GO:0007265 - ras	GO:0016570 - histone modification	GO:0006338 - chromatin remodeling	GO:006338 - cell surface receptor in heart development	GO:0030017 - sarcomere	GO:0005929 - cilium
AATK	AC008770.3	ABL1	A0A286YES4	AAK1	ACVR1	ACTRT1	ACVR1B	AJUBA	ANOS1	ADAMTS3	A6NIZ1	ACTL6A	A0A0C4DFX4	ACVR1	ABCC9	ABCA4
ABL1	AC023509.3	ACVR1	ABL1	ADAM10	ACVRL1	ARL13B	ACVR1C	AMOT	APLN	ADGRA2	ABCA1	ACTL6B	ACTB	ALPK2	ABRA	ABHD2
ACAN	AC092835.1	ACVR2A	ADGRA2	ADAM17	ADAM17	ARL3	CER1	AMOTL1	CBL	CADM4	ABI2	AKAP8	ACTL6A	BMP2	ACTA1	ACTL7A
ACTA1	AC138696.1	ACVR2B	AGO1	AGXT	ADAM9	ARL6	CFC1	AMOTL2	CCN2	CCBE1	ABL1	AKAP8L	ACTL6B	BMP4	ACTC1	ADAM15
ACTB	ADNP	ACVRL1	AGO2	AKT1	ADAMTSL2	ARMC9	CFC1B	CASP3	CEP57	CD63	ABL2	APBB1	ACTR5	BMPR1A	ACTN1	ADCY10
ACTC1	ADNP2	AMH	AGO3	ANGPT4	AMHR2	B9D1	CITED2	DCHS1	CREB3L1	DAB2IP	ABRA	ARID4A	ACTR6	CTNNB1	ACTN2	ADCY3
ACTG1	AEBP1	AMHR2	AGO4	ANXA4	APPL1	BBS7	DACT2	DLG5	CRKL	DCN	ADGRG1	ARID4B	ACTR8	DKK1	ACTN4	ADCY5
ACTN2	AEBP2	BMP10	ALPK2	APH1A	APPL2	BMP4	DAND5	DVL2	CTNNB1	DLL1	ADRA1A	ARRB1	ANP32E	DLL4	ADRA1A	ADCY6
ACVR1	AHCTF1	BMP15	AMER1	APH1B	ARHGEF18	BOC	DMRT1	FAT4	DSTYK	FLT1	ADRA2A	ASH1L	ARID1A	GALNT11	AHNAK2	AGBL2
ACVR1B	AHDC1	BMP2	AMER2	APP	ARRB2	BTRC	FOXH1	LATS1	ESRP1	FLT3	AGTR1	ASH2L	ARID1B	HAND2	AKAP4	AGBL4
ACVR2A	AHR	BMP3	AMER3	ARRB1	ASPN	C2CD3	NODAL	LATS2	ESRP2	FLT4	AIF1	ASXL1	ATRX	HEY1	ALDOA	AHI1
ACVR2B	AHRR	BMP4	AMFR	ARRDC1	BAMBI	CC2D2A	SHH	LIMD1	FAM20C	FOXC1	AKAP13	ATF2	BAHD1	HEY2	ANK1	AJM1
ACVRL1	AIRE	BMP5	AMOTL1	ASCL1	BCL9L	CD3E	SMAD2	MARK3	FAT4	GAB1	ALS2	ATG5	BAZ1A	HEYL	ANK2	AK2
ADAMTS10	AKAP8	BMP6	AMOTL2	ATOH1	BMPR1A	CDON	SMAD3	MOB1A	FGF1	HRG	APOA1	ATM	BAZ1B	JAG1	ANK3	AK7
ADNP	AKAP8L	BMP7	ANKRD6	BCL6	CAV1	CENPJ	TDGF1	MOB1B	FGF10	HSPB1	APOC3	ATRX	BAZ2A	MESP1	ANKRD1	AK8
AKAP12	AKNA	BMP8A	AP2A1	BEND6	CAV2	CHSY1	TDGF1P3	MOB3B	FGF12	JCAD	APOE	ATXN3L	BAZ2B	MKS1	ANKRD2	AKAP14
AKT1	ALX1	BMP8B	AP2A2	BMP2	CAV3	CREBBP	TGIF2	NEK8	FGF16	KDR	ARF6	ATXN7	BPTF	MSX1	ARF1	AKAP3
AKT2	ALX3	BMPER	AP2B1	BMP2K	CBL	CTNNA1		NF2	FGF17	MYO1C	ARFGAP1	ATXN7L3	BRDT	MSX2	ARHGEF25	AKAP4
ALDH1A2	ALX4	BMPR1A	AP2M1	BMP2KL	CD109	DCDC2		NPHP4	FGF18	NRP1	ARFGEF1	AURKA	CBX3	NOG	ATP2B4	AKT1
ALX3	ANHX	BMPR1B	AP2S1	BMP7	CDH5	DHH		PJA2	FGF19	NRP2	ARFGEF2	AURKB	CDKN2A	NOTCH1	BAG3	ALMS1
ANKRD1	ANKZF1	BMPR2	APC	CBFA2T2	CDKN1C	DISP2		SAV1	FGF2	NUS1	ARFGEF3	AURKC	CECR2	NOTCH2	BIN1	AMBRA1
ANKRD11	AR	CCN1	APC2	CCN3	CDKN2B	DISP3		SOX11	FGF20	PDGFRA	ARHGAP1	AUTS2	CENPA	RBPJ	BMP10	ANKMY2
AP1B1	ARGFX	CDH5	APCDD1	CD46	CGN	DLG5		STK3	FGF21	PDGFRB	ARHGAP17	BAP1	CENPC	SNAI1	CACNA1C	ANKS3
APAF1	ARHGAP35	CER1	APCDD1L	CDH6	CHST11	DYNC2H1		STK4	FGF22	PGF	ARHGAP29	BAZ1A	CENPH	SNAI2	CACNA1D	ANKS6
AR	ARID2	CHRD	APOE	CDK6	CIDEA	DYRK2		TEAD1	FGF23	PRKD1	ARHGAP35	BAZ1B	CENPI	SOX17	CACNA1S	ANO2
ARHGAP31	ARID3A	CHRDL1	APP	CDKN1B	CITED1	DZIP1		TEAD2	FGF3	PRKD2	ARHGAP4	BAZ2A	CENPK	TGFB1	CALM1	ANXA1
ARID4A	ARID3B	COMP	ARHGEF19	CEBPA	CITED2	DZIP1L		TEAD3	FGF4	PTP4A3	ARHGAP42	BCL6	CENPL	VANGL2	CALM2	APP
ARMC4	ARID3C	CRB2	ARL6	CFD	CLDN5	ENPP1		TEAD4	FGF5	ROBO1	ARHGAP44	BCOR	CENPM	WNT3A	CALM3	ARFGEF2
ATP2A2	ARID5A	CTDSPL2	ARNTL	CHAC1	COL1A2	EVC		TJP1	FGF6	SEMA6A	ARHGAP5	BEND3	CENPN	WNT5A	CAPN3	ARHGAP35
ATRX	ARID5B	DAND5	ARRB2	CNTN1	COL3A1	EVC2		TJP2	FGF7	SMOC2	ARHGAP6	BMI1	CENPO	WNT8A	CAPZB	ARL13A
AXIN1	ARNT	DDX5	ASPM	CNTN6	CREB1	FAM92A		WTIP	FGF8	SPRY2	ARHGDIA	BRCA1	CENPP		CASQ1	ARL13B
BCOR	ARNT2	DKK1	ATP6AP2	CREBBP	CREBBP	FBXL17		WWC1	FGF9	VEGFA	ARHGDIB	BRCA2	CENPQ		CASQ2	ARL2BP
BMP10	ARNTL	DLX1	ATP6V0C	DLGAP5	DAB2	FGF10		WWC2	FGFBP1	VEGFB	ARHGDIG	BRCC3	CENPS		CAV3	ARL3
BMP2	ARNTL2	DLX5	ATP6V1C2	DLK1	DAND5	FGF9		WWC3	FGFBP3	VEGFC	ARHGEF1	BRD1	CENPT		CAVIN4	ARL6
BMP4	ARX	DSG4	AXIN1	DLK2	DKK3	FGFR2		WWTR1	FGFR1	VEGFD	ARHGEF10	BRD4	CENPU		CEFIP	ARMC4
BMP6	ASCL1	EGR1	AXIN2	DLL1	DNM2	FKBP8		YAP1	FGFR2	XDH	ARHGEF11	BRD7	CENPV		CFL2	ARMC9
BMP7	ASCL2	ENG	BAMBI	DLL3	DUSP15	FOXA1		YWHAB	FGFR3		ARHGEF12	BRD8	CENPW		CMYA5	ARR3
BMPR1A	ASCL3	ETV2	BARX1	DLL4	DUSP22	FOXF1		YWHAE	FGFR4		ARHGEF2	BRMS1	CENPX		CORO1C	ATG14
BMPR2	ASCL4	FAM83G	BCL7B	DLX1	EID2	FUZ			FGFRL1		ARHGEF25	BRMS1L	CHD1		CRYAB	ATG16L1
BRAF	ASCL5	FBN1	BCL9	DLX2	EMILIN1	GAS1			FIBP		ARHGEF3	BRPF1	CHD1L		CSRP1	ATG5
BRIP1	ASH1L	FBXL15	BCL9L	DNER	ENG	GAS8			FLRT1		ARRB1	BRPF3	CHD3		CSRP2	ATG7
BVES	ATF1	FKBP8	BICC1	DTX1	EP300	GLI1			FLRT2		AUTS2	C6orf89	CHD4		CSRP3	ATP1A1
CASQ2	ATF2	FOXD1	BIRC8	DTX2	F11R	GLI2			FLRT3		BARGIN	CAMK2D	CHD5		CTNNB1	ATP1A4
CAV1	ATF3	FST	BMP2	DTX3	FAM89B	GLI3			FRS2		BCL6	CARM1	CHD7		DCTN4	ATP1B1
CAV3	ATF4	FSTL1	BRD7	DTX3L	FBN1	GLIS2			FRS3		BCR	CBX8	CHD8		DES	ATP1B3
CBL	ATF5	FSTL3	BTRC	DTX4	FBN2	GORAB			FUZ		BRAP	CCNA2	CHRAC1		DMD	ATP2B4
CCDC103	ATF6	FZD1	CALCOCO1	EGF	FERMT1	GPC2			GALNT3		BRK1	CCNB1	DAXX		DNAJB6	ATP6V1D
CCDC114	ATF6B	GATA4	CALM1	EGFL7	FERMT2	GPC3			GATA3		C15orf62	CDC73	DMAP1		DST	ATP8A2
CCDC151	ATF7	GDF1	CAMK2A	EGFR	FLCN	GPR161			GPC1		CADM4	CDK1	DR1		ENO1	AURKA
CCDC39	ATMIN	GDF10	CAPRIN2	ELF3	FMOD	GPR37L1			GRB2		CAVIN4	CDK2	ERCC6		FBP2	B9D1
CCDC40	ATOH1	GDF15	CAV1	ENHO	FNTA	HES1			GTF2F1		CBL	CDK5	ESR1		FBXL22	B9D2
CCDC65	ATOH7	GDF2	CBFB	EP300	FOLR1	HES5			GTF2F2		CCDC125	CDK9	EZH1		FBXO22	BBIP1
CCNO	ATOH8	GDF3	CBY1	EPN1	FOS	HHAT			HHIP		CCNA2	CDY1	FOXA1		FBXO32	BBOF1
CD96	BACH1	GDF5	CCAR2	EPN2	FOXH1	HHIP			HNRNPA1		CDC42	CDY2A	FOXP3		FERMT2	BBS1
CDK13	BACH2	GDF6	CCDC88C	ETV2	FSHB	HIPK1			HNRNPF		CDC42EP1	CHD5	GATA3		FHL2	BBS10
CDK4	BARHL1	GDF7	CCND1	FAT4	FURIN	HIPK2			HNRNPH1		CDC42EP2	CHEK1	GATAD2B		FHL3	BBS12
CDX2	BARHL2	GDF9	CCNE1	FBXW7	FUT8	HSPB11			HNRNPM		CDC42EP3	CHTOP	H3-3A		FHL5	BBS2
CENPF	BARX1	GPC3	CCNY	FCER2	GCNT2	IFT122			IQGAP1		CDC42EP4	CLOCK	H4-16		FHOD3	BBS4
CFAP53	BARX2	GREM1	CD24	FGF10	GDF10	IFT140			KIF16B		CDC42EP5	COMMD3-BMI1	HCFC1		FKBP1A	BBS5
CFC1	BATF	GREM2	CDC42	FOXA1	GDF15	IFT172			KL		CDC42SE1	COPRS	HCFC2		FKBP1B	BBS7
CHAC2	BATF2	HES1	CDC73	FOXC1	GDF5	IFT20			KLB		CDC42SE2	CPA4	HDAC1		FLNA	BBS9
CHD4	BATF3	HES5	CDH2	FOXC2	GDF9	IFT27			LRIT3		CDH13	CREBBP	HDAC2		FLNB	BEST2
CHD7	BAZ2A	HFE	CDH3	GALNT11	GIPC1	IFT46			MAPK1		CDK2	CRTC2	HDAC4		FLNC	BSG
CHD8	BAZ2B	HIPK2	CDK14	GAS2	GLG1	IFT52			MAPK3		CDKN1A	CTBP1	HDAC5		FRG1	C11orf97
CITED2	BBX	HIVEP1	CELA1	GATA2	GOT1	IFT57			NCBP1		CDKN2A	CTCF	HELLS		GLRX3	C1orf115
COL1A1	BCL11A	HJV	CELSR1	GATA5	HIPK2	IFT80			NCBP2		CELSR1	CTCFL	HILS1		HABP4	C2CD3
COL1A2	BCL11B	HTRA1	CELSR2	GDPD5	HPGD	IFT81			NDST1		CFL1	CTNNB1	HIST1H2BA		HDAC4	C4orf47
COL2A1	BCL6	HTRA3	CELSR3	GMDS	HSP90AB1	IHH			NOG		CHUK	CTR9	HJURP		HRC	C5orf49
COX7B	BCL6B	ID1	CHD8	GOT1	HSPA1A	INTU			NPTN		CNKSR1	CUL4B	HMGA1		HSPB1	C8orf37
CREBBP	BHLHA15	ILK	CITED1	GRIP2	HSPA5	IQUB			OTX2		COL1A2	CXXC1	HMGA2		IGFN1	CABCOCO1
CRELD1	BHLHA9	ITGA3	CLTC	GSX2	HTRA1	KCTD21			POLR2A		COL3A1	DCAF1	HMGB1		ILK	CABS1
CRIP2	BHLHE22	LEF1	CMAHP	HES1	HTRA3	KCTD6			POLR2B		CRK	DDB1	HMGB1P1		ITGB1BP2	CABYR
CRYAB	BHLHE23	LEFTY1	COL1A1	HES5	HTRA4	KIAA0586			POLR2C		CRKL	DDB2	HMGB2		JPH1	CACNA1F
CSNK1D	BHLHE40	LEFTY2	CPE	HES7	ID1	KIF7			POLR2D		CSF1	DMAP1	HMGB3		JPH2	CAMSAP2
CSRP1	BHLHE41	LEMD2	CPZ	HEY1	IL17F	MAP3K10			POLR2E		CTNNAL1	DMRTC2	HMGB4		JUP	CAMSAP3
CSRP3	BNC1	LEMD3	CSNK1A1	HEY2	ING2	MEGF8			POLR2F		CUL3	DNMT1	HNRNPC		KAT2B	CASK
CTNNB1	BNC2	LRP2	CSNK1A1L	HEYL	ITGA3	MGRN1			POLR2G		CYFIP1	DNMT3B	INO80		KCNA5	CATSPER1
CYR61	BORCS8-MEF2B	MAPK3	CSNK1D	HIF1AN	ITGA8	MKS1			POLR2H		CYTH1	DOT1L	INO80B		KCNE1	CATSPER2
DDX3X	BPTF	MEGF8	CSNK1E	HNF1B	ITGB5	MOSMO			POLR2I		CYTH2	DPF1	INO80C		KCNN2	CATSPER3
DES	BRF2	MSX1	CSNK1G1	HOXD3	J3QW42	NDST1			POLR2J		CYTH3	DPF2	INO80E		KCTD6	CATSPER4
DIAPH3	BSX	MSX2	CSNK1G2	IFT172	JUN	NKX2-2			POLR2K		CYTH4	DPF3	ITGB3BP		KLHL40	CATSPERB
DICER1	C11orf95	NBL1	CSNK1G3	IFT74	LDLRAD4	NKX6-1			POLR2L		DAB2IP	DPY30	JARID2		KLHL41	CATSPERD
DLGAP5	CAMTA1	NEO1	CSNK2A1	IL2RA	LEFTY1	NSDHL			PRDM14		DBNL	DR1	K7ENP7		KRT19	CATSPERE
DLL1	CAMTA2	NODAL	CSNK2A2	IL6ST	LEFTY2	OTX2			PRKD2		DENND1A	DRD1	KAT2A		KRT8	CATSPERG
DLL4	CARF	NOG	CSNK2B	ITCH	LEMD3	PAX6			PTBP1		DENND4B	DTX3L	KAT2B		KY	CATSPERZ
DNAAF1	CASZ1	NOTCH1	CTDNEP1	ITGB1BP1	LOX	PDCL			PTPN11		DGKI	DYDC1	KDM4A		LDB3	CAV1
DNAAF2	CBX2	NOTCH2	CTHRC1	JAG1	LRG1	PDX1			RAB14		DHCR24	DYDC2	KDM4B		LMAN1	CBL
DNAAF3	CC2D1A	NUMA1	CTNNB1	JAG2	LRRC32	PKD2L1			RBFOX2		DLC1	EED	KDM4C		LMOD1	CC2D2A
DNAAF5	CCDC169-SOHLH2	PCSK6	CTNNBIP1	KAT2B	LTBP1	POR			RUNX2		DNAJC27	EHMT1	KDM4D		LMOD2	CCDC103
DNAH11	CCDC17	PDCD4	CTNND1	KCNA5	LTBP2	PRKACA			SETX		DNM2	EHMT2	KDM4E		LMOD3	CCDC113
DNAH5	CDC5L	PELO	CTNND2	KIT	LTBP3	PRKACB			SHCBP1		DNMT1	EID1	KDM4F		LRRC10	CCDC114
DNAI1	CDX1	PPM1A	CTR9	KRT19	LTBP4	PRRX1			SHISA2		DOK1	ELK4	KDM5A		LRRC39	CCDC120
DNAI2	CDX2	RBPJ	CUL1	LFNG	MAP3K7	PTCH1			SHOC2		DOK2	ENY2	KDM5B		MMP2	CCDC151
DNAJB13	CDX4	RBPMS2	CUL3	LLGL1	MEN1	PTCH2			SMOC2		DOK3	EP300	KDM5C		MTM1	CCDC170
DNAL1	CEBPA	RGMA	CUSTOS	LLGL2	MSTN	PTCHD1			SPRED1		DYNLT1	EP400	KDM5D		MTMR12	CCDC172
DRC1	CEBPB	RGMB	CXXC4	MAGEA1	MTMR4	RAB34			SPRED2		ELMO1	EPC1	KDM6A		MYBPC3	CCDC178
DSCAM	CEBPD	RNF165	CYLD	MAML1	MYOCD	RB1			SPRY1		EPHB2	EPC2	KDM6B		MYBPHL	CCDC181
DVL1	CEBPE	ROR2	DAAM1	MAML2	NKX2-1	RFX4			SPRY2		EPO	EPOP	KNL1		MYH1	CCDC39
DYRK1A	CEBPG	RUNX2	DAAM2	MAML3	NLK	RFX8			SPRY3		EPOR	EYA1	MBD2		MYH2	CCDC40
DYX1C1	CEBPZ	SCX	DAB2	MDK	NODAL	RO60			SPRY4		EPS8	EYA2	MBD3		MYH3	CCDC63
E2F1	CENPA	SFRP1	DAB2IP	MESP1	NPNT	ROR2			SULF1		EPS8L1	EYA3	MIS18A		MYH4	CCDC65
ECE1	CENPB	SFRP2	DACT1	MESP2	NREP	RORA			SULF2		EPS8L2	EYA4	MIS18BP1		MYH6	CCDC66
EDNRA	CENPBD1	SFRP4	DACT2	METTL3	NRROS	RPGRIP1L			THBS1		EPS8L3	EZH1	MORC2		MYH7	CCDC68
EFEMP2	CENPS	SFRP5	DACT3	MFNG	ONECUT1	RUNX2			TIA1		ERAS	EZH2	MTA2		MYH8	CCDC88A
EFNB1	CENPT	SKI	DAPK3	MIB1	ONECUT2	SALL3			TIAL1		F11R	EZHIP	MYB		MYL1	CCDC96
EFTUD2	CENPX	SKIL	DCDC2	MIB2	PARD3	SCUBE1			TRIM71		F2R	F8VVB4	MYC		MYL12B	CCP110
EGFR	CGGBP1	SKOR1	DDB1	MMP14	PARD6A	SCUBE3			WNT4		F2RL1	F8VWA3	MYSM1		MYL2	CCR6
EGR1	CHAMP1	SKOR2	DDIT3	MYC	PARP1	SEPTIN2			WNT5A		F2RL2	FBL	NASP		MYL3	CCSAP
EHMT1	CHCHD3	SLC33A1	DDX3X	NCSTN	PBLD	SERPINE2					F2RL3	FBLL1	NPM1		MYL4	CCT8
ELN	CIC	SLC39A5	DEPDC1B	NEPRO	PDPK1	SFRP1					FARP2	FLCN	NPM2		MYL7	CD52
ENG	CLOCK	SMAD1	DISC1	NEURL1	PEG10	SHH					FBP1	FMR1	NPM3		MYL9	CDC14A
EOGT	CPEB1	SMAD2	DIXDC1	NEURL1B	PIN1	SHOX2					FBXO8	FOXP3	NUDT5		MYLK2	CDC45
EP300	CPXCR1	SMAD4	DKK1	NEUROD4	PMEPA1	SMO					FGF10	GATA2	OIP5		MYO18B	CDHR1
EPHB2	CREB1	SMAD5	DKK2	NFKBIA	PML	SSNA1					FGF2	GATA3	PABPC1L		MYOM1	CDK10
EPHB4	CREB3	SMAD6	DKK3	NIBAN2	PPM1A	STIL					FLCN	GCG	PADI4		MYOM2	CDK20
ERBB2	CREB3L1	SMAD7	DKK4	NKAP	PRDM16	STK36					FLOT1	GFI1	PAK1		MYOM3	CDKL1
ERCC4	CREB3L2	SMAD9	DKKL1	NKAPL	PRKCZ	SUFU					FOXM1	GLYR1	PAX7		MYOT	CDKL5
ESR2	CREB3L3	SMPD3	DLX5	NLE1	PTK2	TBC1D32					G3BP1	GTF2B	PBRM1		MYOZ1	CENPF
ETS1	CREB3L4	SMURF1	DRAXIN	NOD2	PTPRK	TCTN1					G3BP2	GTF3C4	PIH1D1		MYOZ2	CENPJ
EVC	CREB5	SMURF2	DRD2	NOS3	PXN	TCTN2					GBF1	H2AFY	PIWIL1		MYOZ3	CEP104
EVC2	CREBL2	SORL1	DVL1	NOTCH1	RASL11B	TCTN3					GDI1	H3BTX0	POLE3		MYPN	CEP126
EWSR1	CREBZF	SOST	DVL1P1	NOTCH2	RHOA	TEDC1					GNA12	HASPIN	PSME4		MYZAP	CEP128
EZH2	CREM	SOSTDC1	DVL2	NOTCH2NLA	RNF111	TEDC2					GNA13	HAT1	PTMA		NBR1	CEP131
F2R	CRX	SOX11	DVL3	NOTCH2NLB	RPS27A	TGFBR2					GNB1	HCFC1	RB1		NEB	CEP162
FABP3	CSRNP1	SPART	EDA	NOTCH2NLC	SDCBP	TMEM17					GPR17	HCFC2	RBBP4		NEBL	CEP164
FADD	CSRNP2	SULF1	EGF	NOTCH3	SIRT1	TMEM231					GPR174	HDAC1	RBBP7		NEXN	CEP170
FANCA	CSRNP3	TFAP2B	EGFR	NOTCH4	SKI	TRAF3IP1					GPR18	HDAC10	RERE		NOS1	CEP19
FANCB	CTCF	TGFB1	EGR1	NR0B2	SKIL	TTBK2					GPR20	HDAC11	RNF8		NOS1AP	CEP20
FANCC	CTCFL	TGFB2	EMD	NR1H4	SKOR2	TTC21B					GPR35	HDAC2	RSF1		NRAP	CEP250
FANCD2	CUX1	TGFB3	ESR1	NRARP	SMAD1	TTC23					GPR4	HDAC3	RUVBL1		OBSCN	CEP290
FANCE	CUX2	TGFBR3	ETV2	ONECUT1	SMAD2	TTC26					GPR55	HDAC4	RUVBL2		OBSL1	CEP295NL
FANCF	CXXC1	TMEM100	FAM53B	PBX1	SMAD3	TUBD1					GPR65	HDAC5	SATB1		PAK1	CEP41
FANCG	CXXC4	TMPRSS6	FBXW11	PDCD10	SMAD4	TULP3					GPSM2	HDAC6	SATB2		PALLD	CEP78
FANCI	CXXC5	TOB1	FBXW4	PEAR1	SMAD5	TXNDC15					GRAP	HDAC7	SCMH1		PARVA	CEP83
FANCL	DACH1	TRIM33	FERMT1	PERP	SMAD6	ULK3					GRAP2	HDAC8	SIRT6		PARVB	CEP89
FBLN1	DACH2	TWSG1	FERMT2	PGAM2	SMAD7	WDPCP					GRB2	HDAC9	SMARCA1		PDE4B	CERKL
FBLN7	DBP	UBE2D1	FGF10	PLN	SMAD9	WDR11					HACD3	HIPK4	SMARCA2		PDLIM1	CETN1
FBN1	DBX1	UBE2D3	FGF9	PLXND1	SMURF1	WDR19					HACE1	HIST1H1B	SMARCA4		PDLIM2	CETN2
FBN2	DBX2	UBE2O	FGFR2	POFUT1	SMURF2	WNT10B					HEG1	HIST1H1C	SMARCA5		PDLIM3	CFAP100
FGF10	DDIT3	USP15	FOLR1	POGLUT1	SNW1	WNT9A					HRAS	HIST1H1D	SMARCAD1		PDLIM4	CFAP126
FGF8	DEAF1	USP9X	FOXL1	POSTN	SNX25	ZIC1					IFT22	HIST1H1E	SMARCB1		PDLIM5	CFAP157
FGFR1	DLX1	USP9Y	FOXO1	PRAG1	SNX6						IFT27	HLCS	SMARCC1		PDLIM7	CFAP20
FGFR2	DLX2	VWC2	FOXP3	PRKCI	SOX11						IGF1	HMGA2	SMARCC2		PGM5	CFAP206
FGFR3	DLX3	VWC2L	FRAT1	PRNP	SPINT3						IQGAP3	HR	SMARCD1		PPP1R12A	CFAP221
FHL2	DLX4	WNT1	FRAT2	PSEN1	SRC						IQSEC1	HSF4	SMARCD2		PPP1R12B	CFAP251
FIBP	DLX5	WNT5A	FRZB	PSEN2	STK11						IQSEC2	HUWE1	SMARCD3		PPP2R5A	CFAP298
FLI1	DLX6	XIAP	FUZ	PSENEN	STRAP						IQSEC3	IGF2	SMARCE1		PPP3CA	CFAP300
FLNA	DMBX1	ZCCHC12	FZD1	PTP4A3	STUB1						IRS2	IL1B	SMCHD1		PPP3CB	CFAP36
FLNC	DMRT1	ZCCHC18	FZD10	RBM15	TAB1						ITGA3	ING2	SMYD1		PRICKLE4	CFAP410
FLT1	DMRT2	ZFYVE16	FZD2	RBPJ	TGFB1						ITGB1	ING3	SOX9		PSEN1	CFAP43
FLT4	DMRT3	ZNF423	FZD3	RFNG	TGFB1I1						ITPKB	ING4	SPTY2D1		PSEN2	CFAP44
FN1	DMRTA1	ZNF8	FZD4	RIPPLY2	TGFB2						JAK2	ING5	SRCAP		PSMA6	CFAP45
FOXC1	DMRTA2		FZD5	RITA1	TGFB3						JUN	IRF4	SUPT4H1		PVALEF	CFAP46
FOXC2	DMRTB1		FZD6	ROBO1	TGFBR1						K7ERQ8	ISL1	SUPT6H		PYROXD1	CFAP52
FOXH1	DMRTC2		FZD7	ROBO2	TGFBR2						KALRN	IWS1	SUV39H2		RYR1	CFAP53
FOXK2	DMTF1		FZD8	RPS19	TGFBR3						KANK1	JADE1	SYCP3		RYR2	CFAP54
FOXL1	DNMT1		FZD9	S1PR3	TGFBRAP1						KANK2	JADE2	TADA2A		RYR3	CFAP58
FOXL2	DNTTIP1		G3BP1	SEL1L	THBS1						KCTD10	JADE3	TADA2B		S100A1	CFAP61
FOXO1	DOT1L		GATA3	SLC35C1	TP53						KCTD13	JAK2	TAF6L		SCN1A	CFAP65
FOXP1	DPF1		GID8	SLC35C2	TRIM33						KIF14	JARID2	TNP1		SCN3B	CFAP69
FSCN2	DPF3		GLI1	SNAI1	TWSG1						KITLG	JDP2	TNP2		SCN5A	CFAP70
G6PC3	DPRX		GLI3	SNAI2	UBA52						KPNB1	JMJD1C	TOP1		SCN8A	CFAP73
GAS8	DR1		GNAO1	SNW1	UBB						KRAS	JMJD6	TP63		SLC2A1	CFAP74
GATA2	DRAP1		GNAQ	SORBS2	UBC						KSR1	KANSL1	TPR		SLC4A1	CFAP77
GATA4	DRGX		GNAT2	SOX9	USP15						KSR2	KANSL1L	VPS72		SLC8A1	CFAP91
GATA5	DUX1		GNB1	SPEN	USP9X						LAT	KANSL2	ZBTB1		SMN1	CFAP94
GATA6	DUX3		GNG2	STAT1	USP9Y						LIMK1	KANSL3	ZBTB7A		SMPX	CFAP99
GATAD2B	DUX4		GPC3	STAT3	VASN						LPAR1	KAT14	ZNHIT1		SMTNL1	CIB2
GDF1	DUXA		GPC4	SUSD5	VEPH1						LPAR4	KAT2A			SMTNL2	CILK1
GDF11	DZIP1		GPC5	SYNJ2BP	WFIKKN1						LPAR6	KAT2B			SORBS2	CLTB
GDF5	E2F1		GPC6	TBX2	WFIKKN2						LYN	KAT5			SPTBN1	CLUAP1
GDNF	E2F2		GPRC5B	TCIM	WNT1						LZTR1	KAT6A			SQSTM1	CNGA1
GJA1	E2F3		GRB10	TGFB2	ZBTB7A						MADD	KAT6B			SRI	CNGA2
GJA5	E2F4		GREM1	TGFBR2	ZEB1						MAP4K4	KAT7			STUB1	CNGA4
GJA9	E2F5		GRHL3	TIMP4	ZFYVE9						MAPK11	KAT8			STYXL2	CNGB1
GLB1	E2F6		GRK5	TMEM100	ZNF451						MAPK14	KDM1A			SYNC	CNGB3
GLI2	E2F7		GRK6	TP63	ZNF703						MAPKAP1	KDM1B			SYNE1	CNTRL
GLI3	E2F8		GSC	TSPAN14	ZYX						MAPKAPK5	KDM2A			SYNE2	CPLANE1
GPC3	E4F1		GSK3A	TSPAN15							MAPRE2	KDM2B			SYNPO	CPLANE2
GPC5	EBF1		GSK3B	TSPAN5							MET	KDM3A			SYNPO2	CROCC
GPC6	EBF2		GSKIP	TSPEAR							MFN2	KDM3B			SYNPO2L	CSNK1A1
GRK5	EBF3		H3BNH8	WDR12							MMD2	KDM4A			TCAP	CSNK1D
GTF2I	EBF4		HBP1	WNT1							MRAS	KDM4B			TIMP4	CSNK2B
GTF2IRD1	EEA1		HDAC1	WWC1							MYO9B	KDM4C			TMOD1	CST11
HAND1	EGR1		HECW1	WWP2							MYOC	KDM4D			TMOD2	CUL3
HAND2	EGR2		HHEX	YBX1							NCKAP1	KDM4E			TMOD3	CYLD
HDAC8	EGR3		HIC1	YTHDF2							NET1	KDM4F			TMOD4	CYRIB
HES4	EGR4		HMGXB4	ZBTB7A							NF1	KDM5A			TNNC1	CYS1
HEY2	EHF		HNF1B	ZMIZ1							NGF	KDM5B			TNNC2	DAAM1
HIF1A	ELF1		IFT20	ZNF423							NGFR	KDM5C			TNNI1	DAW1
HMGB2	ELF2		IFT80								NISCH	KDM5D			TNNI2	DCDC2
HNF1A	ELF3		IGFBP1								NOTCH1	KDM6A			TNNI3	DCDC2C
HNF4A	ELF4		IGFBP2								NOTCH2	KDM6B			TNNT1	DCTN1
HOXA1	ELF5		IGFBP4								NRAS	KDM7A			TNNT2	DCX
HOXB2	ELK1		IGFBP6								NRG1	KDM8			TNNT3	DDX6
HRAS	ELK3		ILK								NRP1	KMT2A			TPM1	DEFB1
HSPB1	ELK4		INVS								NTN1	KMT2B			TPM2	DHRS3
HSPB8	EMX1		ISL1								NTRK1	KMT2C			TPM3	DISC1
HSPG2	EMX2		ITGA3								NUP62	KMT2D			TPM4	DLD
HYDIN	EN1		JADE1								OGT	KMT2E			TRIM32	DLG5
ID2	EN2		JRK								OPHN1	KMT5A			TRIM54	DNAAF1
IGF1R	EOMES		JUP								P2RY10	KMT5B			TRIM63	DNAAF4
IGFBP4	EPAS1		KANK1								P2RY8	KMT5C			TTN	DNAH1
IKBKB	ERF		KDM6A								PARK7	KPNA7			XIRP2	DNAH10
ILK	ERG		KLF4								PDGFRB	LDB1				DNAH11
INHBA	ESR1		KLHL12								PDPN	LEF1				DNAH12
INHBC	ESR2		KREMEN1								PECAM1	LEO1				DNAH14
INPP5D	ESRRA		KREMEN2								PHACTR4	LIF				DNAH17
INSR	ESRRB		LATS1								PLCE1	LMNA				DNAH2
IRS1	ESRRG		LATS2								PLD1	LRRK2				DNAH3
IRX4	ESX1		LDB1								PLK2	MAP3K12				DNAH5
ISL1	ETS1		LEF1								PPP2CB	MAP3K7				DNAH6
ITGAV	ETS2		LEO1								PRAG1	MAPK3				DNAH7
ITGB1	ETV1		LGR4								PRKD1	MAPK8				DNAH8
ITGB3	ETV2		LGR5								PSD	MBD3				DNAH9
ITGB4	ETV3		LGR6								PSD2	MBIP				DNAI1
JAG1	ETV3L		LIMD1								PSD3	MCM3AP				DNAI2
JAM3	ETV4		LMBR1L								PSD4	MCRS1				DNAI3
JUN	ETV5		LRP1								PTH	MEAF6				DNAI4
KANSL1	ETV6		LRP4								Q7L0L9	MECOM				DNAJB13
KAT6A	ETV7		LRP5								Q9H521	MECP2				DNAL1
KAT6B	EVX1		LRP5L								RAB10	MEN1				DNAL4
KDM3B	EVX2		LRP6								RAB11A	MIER1				DNALI1
KDM5A	FAM170A		LRRFIP2								RAB11B	MIER2				DNHD1
KDM5B	FAM200B		LRRK1								RAB12	MLLT6				DRC1
KDM6A	FBXL19		LRRK2								RAB13	MORF4L1				DRC3
KDR	FERD3L		LYPD6								RAB14	MORF4L2				DRC7
KIAA0196	FEV		LZTS2								RAB15	MRGBP				DRD1
KIT	FEZF1		M0QYV0								RAB17	MSL1				DRD2
KMT2D	FEZF2		MACF1								RAB18	MSL2				DRD5
KRAS	FIGLA		MAD2L2								RAB19	MSL3				DYNC2H1
KREMEN1	FIZ1		MAGI2								RAB1A	MSL3P1				DYNC2I1
LAMA2	FLI1		MAP3K7								RAB1B	MT3				DYNC2I2
LAMA5	FLYWCH1		MAPK14								RAB1C	MTA1				DYNC2LI1
LAMC1	FOS		MAPK8IP1								RAB20	MTA2				DYNLL1
LBR	FOSB		MAPK8IP2								RAB21	MTA3				DYNLL2
LEFTY1	FOSL1		MARK1								RAB22A	MTF2				DYNLRB1
LEFTY2	FOSL2		MARK2								RAB23	MTHFR				DYNLRB2
LHX3	FOXA1		MBD2								RAB24	MUC1				DZIP1
LMNA	FOXA2		MCC								RAB25	MYB				DZIP1L
LMX1B	FOXA3		MDFI								RAB26	MYOCD				EFCAB2
LRP2	FOXB1		MDFIC								RAB27A	MYOD1				EFCAB7
LRRC6	FOXB2		MDK								RAB27B	MYSM1				EFCAB9
LTBP1	FOXC1		MED12								RAB28	NAA40				EFHC1
LTBP3	FOXC2		MESD								RAB29	NAA50				EFHC2
LZTR1	FOXD1		MESP1								RAB2A	NAA60				EHD1
MAFG	FOXD2		MITF								RAB2B	NACC2				EHD3
MAP2K1	FOXD3		MKS1								RAB30	NAP1L2				ELMOD3
MAP2K2	FOXD4		MLLT3								RAB31	NCOA1				ENKD1
MAPK14	FOXD4L1		MOV10								RAB32	NCOA3				ENKUR
MCTP2	FOXD4L3		MYOC								RAB33A	NEK11				ENTR1
MECOM	FOXD4L4		NDP								RAB33B	NELFE				EPS15
MED13L	FOXD4L5		NDRG2								RAB34	NIPBL				ERC1
MEF2C	FOXD4L6		NFATC1								RAB35	NOC2L				EVC
MEGF8	FOXE1		NFATC4								RAB36	NOS1				EVC2
MESP1	FOXE3		NFKB1								RAB37	NR1H4				EYS
MET	FOXF1		NID1								RAB38	NSD1				EZR
METTL3	FOXF2		NKD1								RAB39A	NSD2				FAM161A
MGP	FOXG1		NKD2								RAB39B	NSD3				FAM161B
MID1	FOXH1		NKX2-5								RAB3A	NTMT1				FAM166A
MITF	FOXI1		NLE1								RAB3B	OGT				FAM183A
MMP2	FOXI2		NLK								RAB3C	OTUB1				FAM183BP
MMP21	FOXI3		NOG								RAB3D	PADI1				FAM92A
MSX1	FOXJ1		NOTCH1								RAB40A	PADI2				FANK1
MTHFD1	FOXJ2		NOTUM								RAB40AL	PADI3				FBF1
MTHFR	FOXJ3		NPHP3								RAB40B	PADI4				FBXL13
MTRR	FOXK1		NPHP4								RAB40C	PADI6				FFAR4
MYBPC3	FOXK2		NR4A2								RAB41	PAF1				FHDC1
MYC	FOXL1		NRARP								RAB43	PAGR1				FLACC1
MYH10	FOXL2		NXN								RAB44	PARG				FLCN
MYH11	FOXM1		OTULIN								RAB4A	PAX5				FSCB
MYH6	FOXN1		PAF1								RAB4B	PAX7				FSIP2
MYH7	FOXN2		PARD6A								RAB5A	PAXBP1				GABARAP
MYH9	FOXN3		PDE6A								RAB5B	PAXIP1				GALR2
MYL2	FOXN4		PDE6B								RAB5C	PCGF1				GALR3
MYL3	FOXO1		PDE6G								RAB6A	PCGF2				GAS2L2
MYL7	FOXO3		PFDN5								RAB6B	PCGF3				GAS8
MYOCD	FOXO4		PFN1								RAB6C	PCGF5				GLE1
MYOM1	FOXO6		PIAS4								RAB6D	PCGF6				GLI1
MYOZ2	FOXP1		PIN1								RAB7A	PER1				GLI2
NF1	FOXP2		PKD1								RAB7B	PER2				GLI3
NFATC1	FOXP3		PKD2								RAB8A	PHB				GLIS2
NFIX	FOXP4		PLCB1								RAB8B	PHC1				GNA11
NFKB1	FOXQ1		PLCB2								RAB9A	PHF1				GNAQ
NID2	FOXR1		PLCB3								RAB9B	PHF10				GNAT1
NIPBL	FOXR2		PLCG2								RABL2A	PHF19				GNAT2
NKX2-1	FOXS1		PLEKHA4								RABL2B	PHF2				GNAT3
NKX2-5	GABPA		PLPP3								RABL3	PHF20				GNB1
NKX2-6	GATA1		PORCN								RAC1	PHF8				GNGT1
NME8	GATA2		PPM1A								RAC2	PIH1D1				GPR157
NNMT	GATA3		PPM1B								RAC3	PINK1				GPR161
NODAL	GATA4		PPM1N								RAF1	PIWIL2				GPR19
NONO	GATA5		PPP1CA								RALA	PKN1				GPR37L1
NOS3	GATA6		PPP2CA								RALB	POGZ				GPR83
NOTCH1	GATAD2A		PPP2R1A								RALGDS	POLE3				GPR88
NOTCH2	GATAD2B		PPP3CA								RALGPS1	POLE4				GRK1
NOTCH3	GBX1		PPP3CB								RALGPS2	PPARGC1A				GRK2
NPHP3	GBX2		PPP3R1								RANGRF	PPM1F				GRK4
NPHP4	GCM1		PRDM15								RAP1A	PPP5C				GRK7
NPPA	GCM2		PRICKLE1								RAP1B	PRDM10				GRXCR1
NR2F2	GFI1		PRICKLE2								RAP2A	PRDM12				GSTM3
NR4A2	GFI1B		PRKAA1								RAP2B	PRDM13				GUCA1A
NRAS	GLI1		PRKAA2								RAP2C	PRDM14				GUCA1B
NRP1	GLI2		PRKN								RAPGEF1	PRDM16				GUCA1C
NRP2	GLI3		PROP1								RAPGEF2	PRDM2				GUCA2B
NSD1	GLI4		PSEN1								RAPGEF3	PRDM4				GUCY2D
OTX2	GLIS1		PSMA1								RAPGEF6	PRDM5				GUCY2F
PACS1	GLIS2		PSMA2								RASA1	PRDM6				H3BUA1
PAX3	GLIS3		PSMA3								RASA2	PRDM7				HAVCR1
PCSK5	GLMP		PSMA4								RASA3	PRDM9				HHIP
PDGFC	GLYR1		PSMA5								RASA4	PRKAA1				HIF1A
PDGFRA	GMEB1		PSMA6								RASA4B	PRKAA2				HOATZ
PDGFRB	GMEB2		PSMA7								RASAL1	PRKCA				HSPB11
PDX1	GPBP1		PSMA8								RASAL3	PRKCB				HTR6
PIGA	GPBP1L1		PSMB1								RASGEF1A	PRKCD				HYAL3
PIGL	GRHL1		PSMB10								RASGRF1	PRKD1				HYDIN
PIGN	GRHL2		PSMB11								RASGRF2	PRKD2				HYLS1
PIGT	GRHL3		PSMB2								RASGRP1	PRMT1				IFT122
PITX2	GSC		PSMB3								RASGRP2	PRMT2				IFT140
PKD1L1	GSC2		PSMB4								RASGRP3	PRMT5				IFT172
PLAGL1	GSX1		PSMB5								RASGRP4	PRMT6				IFT20
PLAT	GSX2		PSMB6								RASIP1	PRMT7				IFT22
POU5F1	GTF2B		PSMB7								RASL12	PRMT8				IFT27
PPARG	GTF2I		PSMB8								RASSF1	PWP1				IFT43
PPARGC1A	GTF2IRD1		PSMB9								RB1	PYGO2				IFT46
PPP3CA	GTF2IRD2		PSMC1								RCC1	RAG1				IFT52
PRKACA	GTF2IRD2B		PSMC2								RDX	RBBP5				IFT57
PRKD1	GTF3A		PSMC3								RERG	RBM14				IFT74
PROX1	GZF1		PSMC4								RFXANK	RCOR1				IFT80
PRRX1	HAND1		PSMC5								RGL2	REST				IFT81
PSEN1	HAND2		PSMC6								RHOA	RIF1				IFT88
PSEN2	HBP1		PSMD1								RHOB	RING1				IFTAP
PTEN	HDX		PSMD10								RHOBTB1	RIOX1				IMPG1
PTK2	HELT		PSMD11								RHOBTB2	RIOX2				INHA
PTP4A3	HES1		PSMD12								RHOBTB3	RLF				INPP5E
PTPN11	HES2		PSMD13								RHOC	RNF168				INTU
PUF60	HES3		PSMD14								RHOD	RNF2				INVS
RAB23	HES4		PSMD2								RHOF	RNF20				IQCA1
RAD21	HES5		PSMD3								RHOG	RNF40				IQCB1
RAD51C	HES6		PSMD4								RHOH	RNF8				IQCD
RAF1	HES7		PSMD5								RHOJ	RPS6KA4				IQCE
RAI1	HESX1		PSMD6								RHOQ	RPS6KA5				IQCG
RAI2	HEY1		PSMD7								RHOT1	RSF1				IQUB
RARB	HEY2		PSMD8								RHOT2	RTF1				JADE1
RARG	HEYL		PSMD9								RHOU	RUVBL1				KIAA0586
RB1	HHEX		PSME1								RHOV	RUVBL2				KIAA1549
RBBP7	HIC1		PSME2								RIPOR1	RYBP				KIF17
RBL2	HIC2		PSME3								RIPOR2	SAP30				KIF19
RBM10	HIF1A		PSME4								RIT1	SAP30L				KIF27
RBM8A	HIF3A		PSMF1								RIT2	SART3				KIF2A
RELA	HINFP		PTEN								RND1	SATB1				KIF3A
RERE	HIVEP1		PTK7								RND2	SDR16C5				KIF3B
RET	HIVEP2		PTPRO								RND3	SET				KIF3C
RGS19	HIVEP3		PTPRU								ROBO1	SETD1A				KIF5A
RIT1	HKR1		PYGO1								ROCK1	SETD1B				KIF5B
RNF20	HLF		PYGO2								ROCK2	SETD2				KIF5C
ROR2	HLX		RAB5A								ROPN1B	SETD3				KIF7
RPGR	HMBOX1		RAC1								RRAS	SETD5				KIFAP3
RPL11	HMG20A		RACK1								RRAS2	SETD6				KISS1R
RPL15	HMG20B		RAPGEF1								RREB1	SETD7				KLC3
RPL26	HMGA1		RARG								RTKN	SETDB1				KNCN
RPL35A	HMGA2		RBMS3								RTN4R	SETDB2				LCA5
RPL5	HMGN3		RBPJ								SCAI	SETMAR				LCA5L
RPS10	HMX1		RBX1								SETDB1	SFPQ				LDHC
RPS17	HMX2		RECK								SGSM3	SGF29				LRRC56
RPS19	HMX3		RHOA								SH3BP1	SIN3A				LRRC6
RPS24	HNF1A		RNF138								SHC1	SIN3B				LYAR
RPS26	HNF1B		RNF146								SHC2	SIRT1				LYZL4
RPS28	HNF4A		RNF213								SHC3	SIRT2				LYZL6
RPS29	HNF4G		RNF220								SHOC2	SIRT3				MACIR
RPS7	HOMEZ		RNF43								SHTN1	SIRT6				MAFIP
RSPH1	HOXA1		ROR1								SOS1	SIRT7				MAK
RSPH3	HOXA10		ROR2								SPRY1	SKI				MAP1B
RSPH4A	HOXA11		RPS27A								SPRY2	SKP1				MAP1LC3B
RSPH9	HOXA13		RSPO1								SPRY3	SMAD4				MAP4
RYR2	HOXA2		RSPO2								SPRY4	SMARCAD1				MAPK15
SALL1	HOXA3		RSPO3								SQSTM1	SMARCB1				MAPRE1
SALL4	HOXA4		RSPO4								SSX2IP	SMYD1				MARK4
SCN5A	HOXA5		RTF1								STAMBP	SMYD2				MCHR1
SESN1	HOXA6		RUNX1								STK19	SMYD3				MERTK
SF3B4	HOXA7		RUVBL1								STMN1	SNAI2				MKKS
SGCA	HOXA9		RUVBL2								STMN3	SNCA				MKS1
SH3PXD2B	HOXB1		RYK								SYNGAP1	SNW1				MLF1
SHH	HOXB13		SALL1								SYNJ2BP	SPHK2				MNS1
SHOC2	HOXB2		SCEL								SYNPO2L	SPI1				MOK
SKI	HOXB3		SCYL2								TAX1BP3	SRCAP				MOSMO
SLC19A1	HOXB4		SDC1								TGFB2	SREBF1				MROH2B
SLC25A4	HOXB5		SDHAF2								TIAM1	SUDS3				MXRA8
SLC2A10	HOXB6		SEMA5A								TIMP2	SUPT3H				MYO5A
SLX4	HOXB7		SENP2								TNFAIP1	SUPT6H				MYO7A
SMAD2	HOXB8		SFRP1								TNK1	SUPT7L				MYOC
SMAD3	HOXB9		SFRP2								TP53	SUV39H1				MYRIP
SMAD4	HOXC10		SFRP4								TRIM28	SUV39H2				NAPEPLD
SMAD6	HOXC11		SFRP5								TRIM67	SUZ12				NAXE
SMARCE1	HOXC12		SHH								U3KQV3	TADA1				NEDD1
SMC1A	HOXC13		SHISA2								USP28	TADA2A				NEK4
SMC3	HOXC4		SHISA6								USP50	TADA2B				NEK8
SMG9	HOXC5		SIAH2								USP8	TADA3				NIN
SOS1	HOXC6		SIX3								VANGL2	TAF1				NME5
SOS2	HOXC8		SKI								VAV1	TAF10				NME8
SOX2	HOXC9		SKP1								WAS	TAF12				NOTCH2
SOX4	HOXD1		SLC9A3R1								WASF1	TAF1L				NPFFR1
SP1	HOXD10		SMAD3								WASF2	TAF5				NPHP1
SPAG1	HOXD11		SMARCA4								ZNF304	TAF5L				NPHP3
SPATC1L	HOXD12		SMURF1									TAF6L				NPHP4
SPECC1L	HOXD13		SMURF2									TAF7				NPY2R
SRCAP	HOXD3		SNAI2									TAF9				NUBP1
SRF	HOXD4		SNX3									TBL1X				NUBP2
STAT3	HOXD8		SOST									TBL1XR1				NXNL1
STRA6	HOXD9		SOSTDC1									TBL1Y				OCRL
SUZ12	HSF1		SOX10									TET1				ODF1
TAB2	HSF2		SOX17									TET2				ODF2
TBX1	HSF4		SOX2									TET3				ODF2L
TBX2	HSF5		SOX4									TP53				ODF3
TBX20	HSFX1		SOX7									TRIM16				OFD1
TBX3	HSFX2		SOX9									TRIM37				OPN1LW
TBX5	HSFY1		SPIN1									TRIP12				OPN1MW
TBX6	HSFY2		SRC									TRRAP				OPN1MW2
TCAP	IKZF1		STK11									TTLL12				OPN1MW3
TCF21	IKZF2		STK3									TWIST1				OPN1SW
TCF3	IKZF3		STK4									UBE2A				OPN3
TCN2	IKZF4		STRN									UBE2B				OPN4
TDGF1	IKZF5		SULF1									UBE2E1				OXCT2
TEAD1	INSM1		SULF2									UBE2N				P2RY1
TEK	INSM2		TAX1BP3									UBE2U				PACRG
TFAP2A	IRF1		TBL1X									UBR2				PAFAH1B1
TFAP2B	IRF2		TBL1XR1									UBR5				PCARE
TFAP2C	IRF3		TBX18									UCN				PCDH15
TGFB1	IRF4		TCF7									UHRF1				PCDHB13
TGFB2	IRF5		TCF7L1									UIMC1				PCDHB15
TGFB3	IRF6		TCF7L2									USP15				PCM1
TGFBR1	IRF7		TERT									USP16				PDC
TGFBR2	IRF8		TGFB1I1									USP17L2				PDCL
TGIF1	IRF9		TIAM1									USP21				PDE4C
THBS1	IRX1		TLE1									USP22				PDE6A
THBS4	IRX2		TLE2									USP3				PDE6B
THOC5	IRX3		TLE3									USP36				PDE6D
THRB	IRX4		TLE4									USP49				PDE6G
TKT	IRX5		TLE5									USP51				PDE6H
TLL1	IRX6		TLE6									USP7				PDGFRA
TNFRSF11A	ISL1		TLE7									UTY				PDZD7
TNFRSF1A	ISL2		TLR2									VEGFA				PEX6
TNNC1	ISX		TMEM131L									VRK1				PGAM4
TNNI3	JAZF1		TMEM170B									WAC				PGK2
TNNT2	JDP2		TMEM198									WBP2				PHLPP2
TNR	JRK		TMEM237									WDR5				PHYH
TP53	JRKL		TMEM64									WDR5B				PIFO
TP73	JUN		TMEM88									WDR61				PIK3C3
TPM1	JUNB		TNFAIP3									WDR70				PIK3R4
TRPM2	JUND		TNIK									WDR82				PIN1
TSR2	KAT7		TNKS									YEATS2				PJVK
TTC25	KCMF1		TNKS2									YEATS4				PKD1
TTN	KCNIP3		TNN									ZBTB7B				PKD1L1
TWIST1	KDM2A		TNRC6A									ZFP64				PKD2
UBE2B	KDM2B		TNRC6B									ZMPSTE24				PKD2L1
UBE2T	KDM5B		TNRC6C									ZNF274				PKHD1
USP44	KIN		TRABD2A									ZNF304				PKHD1L1
USP9X	KLF1		TRABD2B									ZNF335				PKM
VCAN	KLF10		TRPM4									ZNF407				PMFBP1
VDR	KLF11		TSC2									ZNF451				POC1A
VEGFA	KLF12		TSKU									ZNF462				POC1B
VEGFC	KLF13		TSPAN12									ZNF507				PPEF2
WDR5	KLF14		UBA52									ZNF513				PPP1R32
WNT11	KLF15		UBAC2									ZNF827				PRCD
WT1	KLF16		UBB									ZNHIT1				PRKACA
YY1	KLF17		UBC													PRKACB
ZEB2	KLF2		UBE2B													PRKACG
ZFHX3	KLF3		UBR5													PRKAR1A
ZFPM2	KLF4		USP34													PRKAR1B
ZIC3	KLF5		USP47													PRKAR2A
ZMYND10	KLF6		USP8													PRKAR2B
	KLF7		VANGL1													PRLHR
	KLF8		VANGL2													PROM1
	KLF9		VAX2													PROM2
	KMT2A		VCP													PRPH2
	KMT2B		VPS26A													PSEN1
	L3MBTL1		VPS29													PSEN2
	L3MBTL3		VPS35													PSMB4
	L3MBTL4		VRK1													PTCH1
	LBX1		VRK2													PTCHD3
	LBX2		VRK3													PTGS1
	LCOR		WDR61													PTK2
	LCORL		WIF1													PTPN23
	LEF1		WISP1													PTPRK
	LEUTX		WLS													QRICH2
	LHX1		WNK1													RAB10
	LHX2		WNK2													RAB15
	LHX3		WNT1													RAB27A
	LHX4		WNT10A													RAB28
	LHX5		WNT10B													RAB34
	LHX6		WNT11													RAB8A
	LHX8		WNT16													RABEP2
	LHX9		WNT2													RABL2B
	LIN28A		WNT2B													RCVRN
	LIN28B		WNT3													RD3
	LIN54		WNT3A													RGR
	LMX1A		WNT4													RGS9BP
	LMX1B		WNT5A													RHO
	LTF		WNT5B													RILP
	LYL1		WNT6													RILPL1
	MAF		WNT7A													RILPL2
	MAFA		WNT7B													RNF38
	MAFB		WNT8A													ROM1
	MAFF		WNT8B													ROPN1
	MAFG		WNT9A													ROPN1B
	MAFK		WNT9B													ROPN1L
	MAX		WWOX													RP1
	MAZ		WWTR1													RP1L1
	MBD1		XIAP													RP2
	MBD2		YAP1													RPGR
	MBD3		ZBED2													RPGRIP1
	MBD4		ZBED3													RPGRIP1L
	MBD6		ZBTB33													RRH
	MBNL2		ZEB2													RSPH1
	MECOM		ZNF703													RSPH3
	MECP2		ZNRF3													RSPH4A
	MEF2A		ZRANB1													RSPH6A
	MEF2B															RSPH9
	MEF2C															RTTN
	MEF2D															SAG
	MEIS1															SAXO1
	MEIS2															SAXO2
	MEIS3															SCLT1
	MEOX1															SCNN1A
	MEOX2															SDCCAG8
	MESP1															SEPTIN12
	MESP2															SEPTIN2
	MGA															SEPTIN4
	MITF															SEPTIN6
	MIXL1															SEPTIN7
	MKX															SEPTIN9
	MLX															SHANK2
	MLXIP															SHANK3
	MLXIPL															SLC25A31
	MNT															SLC26A3
	MNX1															SLC26A6
	MSANTD1															SLC9A3R1
	MSANTD3															SLC9B1
	MSANTD4															SLC9B2
	MSC															SLC9C1
	MSGN1															SLIRP
	MSX1															SMO
	MSX2															SNAP29
	MTERF1															SNTN
	MTERF2															SORD
	MTERF3															SPA17
	MTERF4															SPACA3
	MTF1															SPACA9
	MTF2															SPAG16
	MXD1															SPAG17
	MXD3															SPAG4
	MXD4															SPAG6
	MXI1															SPATA4
	MYB															SPATA6
	MYBL1															SPATA6L
	MYBL2															SPATA7
	MYC															SPATC1L
	MYCL															SPEF1
	MYCN															SPEF2
	MYF5															SPTBN5
	MYF6															SQSTM1
	MYNN															SSNA1
	MYOD1															SSTR3
	MYOG															SSX2IP
	MYPOP															STARD10
	MYRF															STOML3
	MYRFL															STRC
	MYSM1															STRCP1
	MYT1															SUFU
	MYT1L															SUN5
	MZF1															TACR1
	NACC2															TACR2
	NAIF1															TACR3
	NANOG															TAPT1
	NANOGNB															TAS2R4
	NANOGP8															TAS2R43
	NCOA1															TAS2R46
	NCOA2															TBATA
	NCOA3															TBC1D30
	NEUROD1															TBC1D32
	NEUROD2															TBC1D7
	NEUROD4															TBCC
	NEUROD6															TCP11
	NEUROG1															TCP11X1
	NEUROG2															TCP11X2
	NEUROG3															TCTE1
	NFAT5															TCTEX1D2
	NFATC1															TCTEX1D4
	NFATC2															TCTN1
	NFATC3															TCTN2
	NFATC4															TCTN3
	NFE2															TEDC1
	NFE2L1															TEDC2
	NFE2L2															TEKT1
	NFE2L3															TEKT2
	NFE4															TEKT3
	NFIA															TEKT4
	NFIB															TEKT5
	NFIC															TMEM107
	NFIL3															TMEM138
	NFIX															TMEM17
	NFKB1															TMEM216
	NFKB2															TMEM218
	NFX1															TMEM231
	NFXL1															TMEM237
	NFYA															TMEM67
	NFYB															TMEM80
	NFYC															TNPO1
	NHLH1															TOGARAM1
	NHLH2															TOGARAM2
	NKRF															TOPORS
	NKX1-1															TPGS1
	NKX1-2															TPPP2
	NKX2-1															TRAF3IP1
	NKX2-2															TRIP11
	NKX2-3															TRPV4
	NKX2-4															TSGA10
	NKX2-5															TSGA10IP
	NKX2-6															TSPEAR
	NKX2-8															TSSK1B
	NKX3-1															TSSK4
	NKX3-2															TTBK2
	NKX6-1															TTC21A
	NKX6-2															TTC21B
	NKX6-3															TTC23
	NME2															TTC25
	NOBOX															TTC26
	NOTO															TTC29
	NPAS1															TTC30A
	NPAS2															TTC30B
	NPAS3															TTC8
	NPAS4															TTLL1
	NR0B1															TTLL11
	NR1D1															TTLL13P
	NR1D2															TTLL2
	NR1H2															TTLL3
	NR1H3															TTLL4
	NR1H4															TTLL5
	NR1I2															TTLL6
	NR1I3															TTLL7
	NR2C1															TTLL8
	NR2C2															TTLL9
	NR2E1															TUB
	NR2E3															TUBB4A
	NR2F1															TUBD1
	NR2F2															TUBG1
	NR2F6															TULP1
	NR3C1															TULP2
	NR3C2															TULP3
	NR4A1															TXNDC15
	NR4A2															TXNDC8
	NR4A3															UBXN10
	NR5A1															ULK3
	NR5A2															UMOD
	NR6A1															UNC119B
	NRF1															USH1C
	NRL															USH1G
	OLIG1															USH2A
	OLIG2															VCAN
	OLIG3															VPS13A
	ONECUT1															WBP2NL
	ONECUT2															WDPCP
	ONECUT3															WDR11
	OSR1															WDR19
	OSR2															WDR35
	OTP															WHRN
	OTX1															WRAP73
	OTX2															ZBBX
	OVOL1
	OVOL2
	OVOL3
	PA2G4
	PATZ1
	PAX1
	PAX2
	PAX3
	PAX4
	PAX5
	PAX6
	PAX7
	PAX8
	PAX9
	PBX1
	PBX2
	PBX3
	PBX4
	PCGF2
	PCGF6
	PDX1
	PEG3
	PGR
	PHF1
	PHF19
	PHF20
	PHF21A
	PHOX2A
	PHOX2B
	PIN1
	PITX1
	PITX2
	PITX3
	PKNOX1
	PKNOX2
	PLAG1
	PLAGL1
	PLAGL2
	PLSCR1
	POGK
	POU1F1
	POU2AF1
	POU2F1
	POU2F2
	POU2F3
	POU3F1
	POU3F2
	POU3F3
	POU3F4
	POU4F1
	POU4F2
	POU4F3
	POU5F1
	POU5F1B
	POU5F2
	POU6F1
	POU6F2
	PPARA
	PPARD
	PPARG
	PRDM1
	PRDM10
	PRDM12
	PRDM13
	PRDM14
	PRDM15
	PRDM16
	PRDM2
	PRDM4
	PRDM5
	PRDM6
	PRDM8
	PRDM9
	PREB
	PRMT3
	PROP1
	PROX1
	PROX2
	PRR12
	PRRX1
	PRRX2
	PTF1A
	PURA
	PURB
	PURG
	RAG1
	RARA
	RARB
	RARG
	RAX
	RAX2
	RBAK
	RBCK1
	RBPJ
	RBPJL
	RBSN
	REL
	RELA
	RELB
	REPIN1
	REST
	REXO4
	RFX1
	RFX2
	RFX3
	RFX4
	RFX5
	RFX6
	RFX7
	RFX8
	RHOXF1
	RHOXF2
	RHOXF2B
	RLF
	RORA
	RORB
	RORC
	RREB1
	RUNX1
	RUNX2
	RUNX3
	RXRA
	RXRB
	RXRG
	SAFB
	SAFB2
	SALL1
	SALL2
	SALL3
	SALL4
	SATB1
	SATB2
	SCMH1
	SCML4
	SCRT1
	SCRT2
	SCX
	SEBOX
	SETBP1
	SETDB1
	SETDB2
	SGSM2
	SHOX
	SHOX2
	SIM1
	SIM2
	SIX1
	SIX2
	SIX3
	SIX4
	SIX5
	SIX6
	SKI
	SKIL
	SKOR1
	SKOR2
	SLC2A4RG
	SMAD1
	SMAD3
	SMAD4
	SMAD5
	SMAD9
	SMYD3
	SNAI1
	SNAI2
	SNAI3
	SNAPC2
	SNAPC4
	SNAPC5
	SOHLH1
	SOHLH2
	SON
	SOX1
	SOX10
	SOX11
	SOX12
	SOX13
	SOX14
	SOX15
	SOX17
	SOX18
	SOX2
	SOX21
	SOX3
	SOX30
	SOX4
	SOX5
	SOX6
	SOX7
	SOX8
	SOX9
	SP1
	SP100
	SP110
	SP140
	SP140L
	SP2
	SP3
	SP4
	SP5
	SP6
	SP7
	SP8
	SP9
	SPDEF
	SPEN
	SPI1
	SPIB
	SPIC
	SPZ1
	SRCAP
	SREBF1
	SREBF2
	SRF
	SRY
	ST18
	STAT1
	STAT2
	STAT3
	STAT4
	STAT5A
	STAT5B
	STAT6
	T
	TAL1
	TAL2
	TBP
	TBPL1
	TBPL2
	TBR1
	TBX1
	TBX10
	TBX15
	TBX18
	TBX19
	TBX2
	TBX20
	TBX21
	TBX22
	TBX3
	TBX4
	TBX5
	TBX6
	TCF12
	TCF15
	TCF20
	TCF21
	TCF23
	TCF24
	TCF3
	TCF4
	TCF7
	TCF7L1
	TCF7L2
	TCFL5
	TEAD1
	TEAD2
	TEAD3
	TEAD4
	TEF
	TERB1
	TERF1
	TERF2
	TET1
	TET2
	TET3
	TFAP2A
	TFAP2B
	TFAP2C
	TFAP2D
	TFAP2E
	TFAP4
	TFCP2
	TFCP2L1
	TFDP1
	TFDP2
	TFDP3
	TFE3
	TFEB
	TFEC
	TGIF1
	TGIF2
	TGIF2LX
	TGIF2LY
	THAP1
	THAP10
	THAP11
	THAP12
	THAP2
	THAP3
	THAP4
	THAP5
	THAP6
	THAP7
	THAP8
	THAP9
	THRA
	THRB
	THYN1
	TIGD1
	TIGD2
	TIGD3
	TIGD4
	TIGD5
	TIGD6
	TIGD7
	TLX1
	TLX2
	TLX3
	TMF1
	TOPORS
	TP53
	TP63
	TP73
	TPRX1
	TRAFD1
	TRERF1
	TRPS1
	TSC22D1
	TSHZ1
	TSHZ2
	TSHZ3
	TTF1
	TWIST1
	TWIST2
	UBP1
	UNCX
	USF1
	USF2
	USF3
	VAX1
	VAX2
	VDR
	VENTX
	VEZF1
	VSX1
	VSX2
	WIZ
	WT1
	XBP1
	XPA
	YBX1
	YBX2
	YBX3
	YY1
	YY2
	ZBED1
	ZBED2
	ZBED3
	ZBED4
	ZBED5
	ZBED6
	ZBED9
	ZBTB1
	ZBTB10
	ZBTB11
	ZBTB12
	ZBTB14
	ZBTB16
	ZBTB17
	ZBTB18
	ZBTB2
	ZBTB20
	ZBTB21
	ZBTB22
	ZBTB24
	ZBTB25
	ZBTB26
	ZBTB3
	ZBTB32
	ZBTB33
	ZBTB34
	ZBTB37
	ZBTB38
	ZBTB39
	ZBTB4
	ZBTB40
	ZBTB41
	ZBTB42
	ZBTB43
	ZBTB44
	ZBTB45
	ZBTB46
	ZBTB47
	ZBTB48
	ZBTB49
	ZBTB5
	ZBTB6
	ZBTB7A
	ZBTB7B
	ZBTB7C
	ZBTB8A
	ZBTB8B
	ZBTB9
	ZC3H8
	ZEB1
	ZEB2
	ZFAT
	ZFHX2
	ZFHX3
	ZFHX4
	ZFP1
	ZFP14
	ZFP2
	ZFP28
	ZFP3
	ZFP30
	ZFP37
	ZFP41
	ZFP42
	ZFP57
	ZFP62
	ZFP64
	ZFP69
	ZFP69B
	ZFP82
	ZFP90
	ZFP91
	ZFP92
	ZFPM1
	ZFPM2
	ZFX
	ZFY
	ZGLP1
	ZGPAT
	ZHX1
	ZHX2
	ZHX3
	ZIC1
	ZIC2
	ZIC3
	ZIC4
	ZIC5
	ZIK1
	ZIM2
	ZIM3
	ZKSCAN1
	ZKSCAN2
	ZKSCAN3
	ZKSCAN4
	ZKSCAN5
	ZKSCAN7
	ZKSCAN8
	ZMAT1
	ZMAT4
	ZNF10
	ZNF100
	ZNF101
	ZNF107
	ZNF112
	ZNF114
	ZNF117
	ZNF12
	ZNF121
	ZNF124
	ZNF131
	ZNF132
	ZNF133
	ZNF134
	ZNF135
	ZNF136
	ZNF138
	ZNF14
	ZNF140
	ZNF141
	ZNF142
	ZNF143
	ZNF146
	ZNF148
	ZNF154
	ZNF155
	ZNF157
	ZNF16
	ZNF160
	ZNF165
	ZNF169
	ZNF17
	ZNF174
	ZNF175
	ZNF177
	ZNF18
	ZNF180
	ZNF181
	ZNF182
	ZNF184
	ZNF189
	ZNF19
	ZNF195
	ZNF197
	ZNF2
	ZNF20
	ZNF200
	ZNF202
	ZNF205
	ZNF207
	ZNF208
	ZNF211
	ZNF212
	ZNF213
	ZNF214
	ZNF215
	ZNF217
	ZNF219
	ZNF22
	ZNF221
	ZNF222
	ZNF223
	ZNF224
	ZNF225
	ZNF226
	ZNF227
	ZNF229
	ZNF23
	ZNF230
	ZNF232
	ZNF233
	ZNF234
	ZNF235
	ZNF236
	ZNF239
	ZNF24
	ZNF248
	ZNF25
	ZNF250
	ZNF251
	ZNF253
	ZNF254
	ZNF256
	ZNF257
	ZNF26
	ZNF260
	ZNF263
	ZNF264
	ZNF266
	ZNF267
	ZNF268
	ZNF273
	ZNF274
	ZNF275
	ZNF276
	ZNF277
	ZNF28
	ZNF280A
	ZNF280B
	ZNF280C
	ZNF280D
	ZNF281
	ZNF282
	ZNF283
	ZNF284
	ZNF285
	ZNF286A
	ZNF286B
	ZNF287
	ZNF292
	ZNF296
	ZNF3
	ZNF30
	ZNF300
	ZNF302
	ZNF304
	ZNF311
	ZNF316
	ZNF317
	ZNF318
	ZNF319
	ZNF32
	ZNF320
	ZNF322
	ZNF324
	ZNF324B
	ZNF326
	ZNF329
	ZNF331
	ZNF333
	ZNF334
	ZNF335
	ZNF337
	ZNF33A
	ZNF33B
	ZNF34
	ZNF341
	ZNF343
	ZNF345
	ZNF346
	ZNF347
	ZNF35
	ZNF350
	ZNF354A
	ZNF354B
	ZNF354C
	ZNF358
	ZNF362
	ZNF365
	ZNF366
	ZNF367
	ZNF37A
	ZNF382
	ZNF383
	ZNF384
	ZNF385A
	ZNF385B
	ZNF385C
	ZNF385D
	ZNF391
	ZNF394
	ZNF395
	ZNF396
	ZNF397
	ZNF398
	ZNF404
	ZNF407
	ZNF408
	ZNF41
	ZNF410
	ZNF414
	ZNF415
	ZNF416
	ZNF417
	ZNF418
	ZNF419
	ZNF420
	ZNF423
	ZNF425
	ZNF426
	ZNF428
	ZNF429
	ZNF43
	ZNF430
	ZNF431
	ZNF432
	ZNF433
	ZNF436
	ZNF438
	ZNF439
	ZNF44
	ZNF440
	ZNF441
	ZNF442
	ZNF443
	ZNF444
	ZNF445
	ZNF446
	ZNF449
	ZNF45
	ZNF451
	ZNF454
	ZNF460
	ZNF461
	ZNF462
	ZNF467
	ZNF468
	ZNF469
	ZNF470
	ZNF471
	ZNF473
	ZNF474
	ZNF479
	ZNF48
	ZNF480
	ZNF483
	ZNF484
	ZNF485
	ZNF486
	ZNF487
	ZNF488
	ZNF490
	ZNF491
	ZNF492
	ZNF493
	ZNF496
	ZNF497
	ZNF500
	ZNF501
	ZNF502
	ZNF503
	ZNF506
	ZNF507
	ZNF510
	ZNF511
	ZNF512
	ZNF512B
	ZNF513
	ZNF514
	ZNF516
	ZNF517
	ZNF518A
	ZNF518B
	ZNF519
	ZNF521
	ZNF524
	ZNF525
	ZNF526
	ZNF527
	ZNF528
	ZNF529
	ZNF530
	ZNF532
	ZNF534
	ZNF536
	ZNF540
	ZNF541
	ZNF543
	ZNF544
	ZNF546
	ZNF547
	ZNF548
	ZNF549
	ZNF550
	ZNF551
	ZNF552
	ZNF554
	ZNF555
	ZNF556
	ZNF557
	ZNF558
	ZNF559
	ZNF560
	ZNF561
	ZNF562
	ZNF563
	ZNF564
	ZNF565
	ZNF566
	ZNF567
	ZNF568
	ZNF569
	ZNF57
	ZNF570
	ZNF571
	ZNF572
	ZNF573
	ZNF574
	ZNF575
	ZNF576
	ZNF577
	ZNF578
	ZNF579
	ZNF580
	ZNF581
	ZNF582
	ZNF583
	ZNF584
	ZNF585A
	ZNF585B
	ZNF586
	ZNF587
	ZNF587B
	ZNF589
	ZNF592
	ZNF594
	ZNF595
	ZNF596
	ZNF597
	ZNF598
	ZNF599
	ZNF600
	ZNF605
	ZNF606
	ZNF607
	ZNF608
	ZNF609
	ZNF610
	ZNF611
	ZNF613
	ZNF614
	ZNF615
	ZNF616
	ZNF618
	ZNF619
	ZNF620
	ZNF621
	ZNF623
	ZNF624
	ZNF625
	ZNF626
	ZNF627
	ZNF628
	ZNF629
	ZNF630
	ZNF639
	ZNF641
	ZNF644
	ZNF645
	ZNF646
	ZNF648
	ZNF649
	ZNF652
	ZNF653
	ZNF654
	ZNF655
	ZNF658
	ZNF66
	ZNF660
	ZNF662
	ZNF664
	ZNF665
	ZNF667
	ZNF668
	ZNF669
	ZNF670
	ZNF671
	ZNF672
	ZNF674
	ZNF675
	ZNF676
	ZNF677
	ZNF678
	ZNF679
	ZNF680
	ZNF681
	ZNF682
	ZNF683
	ZNF684
	ZNF687
	ZNF688
	ZNF689
	ZNF69
	ZNF691
	ZNF692
	ZNF695
	ZNF696
	ZNF697
	ZNF699
	ZNF7
	ZNF70
	ZNF700
	ZNF701
	ZNF703
	ZNF704
	ZNF705A
	ZNF705B
	ZNF705D
	ZNF705E
	ZNF705G
	ZNF706
	ZNF707
	ZNF708
	ZNF709
	ZNF71
	ZNF710
	ZNF711
	ZNF713
	ZNF714
	ZNF716
	ZNF717
	ZNF718
	ZNF721
	ZNF724
	ZNF726
	ZNF727
	ZNF728
	ZNF729
	ZNF730
	ZNF732
	ZNF735
	ZNF736
	ZNF737
	ZNF74
	ZNF740
	ZNF746
	ZNF747
	ZNF749
	ZNF750
	ZNF75A
	ZNF75D
	ZNF76
	ZNF761
	ZNF763
	ZNF764
	ZNF765
	ZNF766
	ZNF768
	ZNF77
	ZNF770
	ZNF771
	ZNF772
	ZNF773
	ZNF774
	ZNF775
	ZNF776
	ZNF777
	ZNF778
	ZNF780A
	ZNF780B
	ZNF781
	ZNF782
	ZNF783
	ZNF784
	ZNF785
	ZNF786
	ZNF787
	ZNF788
	ZNF789
	ZNF79
	ZNF790
	ZNF791
	ZNF792
	ZNF793
	ZNF799
	ZNF8
	ZNF80
	ZNF800
	ZNF804A
	ZNF804B
	ZNF805
	ZNF808
	ZNF81
	ZNF813
	ZNF814
	ZNF816
	ZNF821
	ZNF823
	ZNF827
	ZNF829
	ZNF83
	ZNF830
	ZNF831
	ZNF835
	ZNF836
	ZNF837
	ZNF84
	ZNF841
	ZNF843
	ZNF844
	ZNF845
	ZNF846
	ZNF85
	ZNF850
	ZNF852
	ZNF853
	ZNF860
	ZNF865
	ZNF878
	ZNF879
	ZNF880
	ZNF883
	ZNF888
	ZNF891
	ZNF90
	ZNF91
	ZNF92
	ZNF93
	ZNF98
	ZNF99
	ZSCAN1
	ZSCAN10
	ZSCAN12
	ZSCAN16
	ZSCAN18
	ZSCAN2
	ZSCAN20
	ZSCAN21
	ZSCAN22
	ZSCAN23
	ZSCAN25
	ZSCAN26
	ZSCAN29
	ZSCAN30
	ZSCAN31
	ZSCAN32
	ZSCAN4
	ZSCAN5A
	ZSCAN5B
	ZSCAN5C
	ZSCAN9
	ZUFSP
	ZXDA
	ZXDB
	ZXDC
	ZZZ3
