# Supplementary material for: Exploring the Mutational Landscape of Isolated Congenital Heart Defects: An Exome Sequencing Study Using Cardiac DNA
Source: Genes (Basel). 2022 Jul 7;13(7):1214. doi: 10.3390/genes13071214 (PMC9320903; doi:10.3390/genes13071214)
Supplement: Supplementary file 1 [file genes-13-01214-s001.zip › Table S2 Heart defects in the probands.xlsx]

## Sheet: S2 Heart defects per proband
Proband	Heart defect
DP01	Atrial septal defect
DP02	Atrioventricular septal defect
DP03	Double outlet right ventricle
DP04	Tetralogy of Fallot
DP05	Tetralogy of Fallot
DP06	Atrial septal defect
DP07	Aortic coarctation
DP08	Functionally univentricular heart
DP09	Atrioventricular septal defect
DP10	Left ventricle outflow tract abnormality
DP11	Transposition of the great arteries
DP12	Transposition of the great arteries
DP13	Atrioventricular septal defect
DP14	Atrioventricular septal defect
DP15	Double outlet right ventricle
DP16	Functionally univentricular heart
DP17	Atrioventricular septal defect
DP18	Aortic coarctation
DP19	Ventricular septal defect
DP20	Left ventricle outflow tract abnormality
DP21	Aortic coarctation
DP22	Atrial septal defect
DP23	Left ventricle outflow tract abnormality
DP24	Aortic coarctation
DP25	Atrial septal defect
DP26	Transposition of the great arteries
DP27	Atrial septal defect
DP28	Tetralogy of Fallot
DP29	Atrial septal defect
DP30	Ventricular septal defect
DP31	Transposition of the great arteries
DP32	Ventricular septal defect
DP33	Transposition of the great arteries
DP34	Transposition of the great arteries
DP35	Tetralogy of Fallot
DP36	Transposition of the great arteries
DP37	Aortic coarctation
DP38	Transposition of the great arteries
DP39	Ventricular septal defect
DP40	Ventricular septal defect
DP41	Ventricular septal defect
DP42	Atrial septal defect
DP43	Left ventricle outflow tract abnormality
DP44	Ventricular septal defect
DP45	Functionally univentricular heart
DP46	Atrioventricular septal defect
DP47	Functionally univentricular heart
DP48	Left ventricle outflow tract abnormality
DP49	Functionally univentricular heart
DP50	Transposition of the great arteries
DP51	Double outlet right ventricle
DP52	Left ventricle outflow tract abnormality
DP53	Transposition of the great arteries
DP54	Tetralogy of Fallot
DP55	Double outlet right ventricle
DP56	Atrial septal defect
DP57	Tetralogy of Fallot
DP58	Ventricular septal defect
DP59	Aortic coarctation
DP60	Tetralogy of Fallot
DP61	Atrial septal defect
DP62	Right ventricular outflow tract abnormaltiy
DP63	Aortic coarctation
DP64	Tetralogy of Fallot
DP65	Tetralogy of Fallot
DP66	Functionally univentricular heart
DP67	Ventricular septal defect
DP68	Aortic coarctation
DP69	Ventricular septal defect
DP70	Atrial septal defect
DP71	Transposition of the great arteries
DP72	Tetralogy of Fallot
DP73	Atrial septal defect
