# Supplementary material for: Exploring the Mutational Landscape of Isolated Congenital Heart Defects: An Exome Sequencing Study Using Cardiac DNA
Source: Genes (Basel). 2022 Jul 7;13(7):1214. doi: 10.3390/genes13071214 (PMC9320903; doi:10.3390/genes13071214)
Supplement: Supplementary file 1 [file genes-13-01214-s001.zip › Table S3 Mosaic variants.xlsx]

## Sheet: S3 Mosaic variants
Sample	Gene	ENSG	Variant	Consequence	DP	MajorBase	MajorDP	MinorBase	MinorDP	ChildAlleles	FatherAlleles	MotherAlleles	PosteriorP	MiSeq heart	MiSeq blood	MiSeq parents	ALL_AF	Expressed	oe_mis_upper	Panels	CADD
DP54	ABCC2	ENSG00000023839	10_99831809_99831809_G/A	missense_variant	140	G	102	A	38	G(1.0):A(N/A)	F(G:160,A:2)	M(G:107,A:0)	0.93364	Mosaic	Mosaic	Not confirmed	0.0001291570	1	1.16	/	28.7
DP42	CFTR	ENSG00000001626	7_117548682_117548682_C/A	missense_variant	31	C	25	A	6	C(1.0):A(N/A)	F(C:24,A:0)	M(C:30,A:0)	0.99640	Not confirmed	Not confirmed		0.2927140000	1	1.39	/	4992
DP21	KIF3A	ENSG00000131437	5_132706454_132706454_C/T	missense_variant	54	C	48	T	6	C(1.0):T(N/A)	F(C:129,T:0)	M(C:85,T:0)	0.99998	Not confirmed	Not confirmed		0.3511480000	1	0.91	Cilium	23.4
DP61	LSP1	ENSG00000130592	11_1870492_1870492_C/T	missense_variant	152	C	135	T	17	C(1.0):T(N/A)	F(C:117,T:0)	M(C:158,T:0)	0.99999	Mosaic	Not confirmed	Not confirmed	0.3202550000	1	1.01	/	0.177
DP2	RAB11FIP2	ENSG00000107560	10_118039146_118039146_G/A	missense_variant	129	G	80	A	48	G(1.0):A(N/A)	F(G:162,A:0)	M(G:121,A:0)	0.93510	Heterozygous	Heterozygous		/	1	0.96	/	25.8
DP26	RGS3	ENSG00000138835	9_113462036_113462036_G/T	missense_variant	48	G	42	T	6	G(1.0):T(N/A)	F(G:67,A:1)	M(G:63,T:0)	0.99984	Not confirmed	Not confirmed		/	1	0.95	/	8285
